# Supplementary material for: The gut microbiome as mediator between diet and its impact on immune function
Source: Sci Rep. 2022 Mar 25;12:5149. doi: 10.1038/s41598-022-08544-y (PMC8956630; doi:10.1038/s41598-022-08544-y)
Supplement: Supplementary file 2 — Supplementary Information 2. [file 41598_2022_8544_MOESM2_ESM.txt]

$gamma.c
      Meat      Green    Alcohol 
0.08281152 0.14153779 0.08359779 

$gamma.p
      Meat      Green    Alcohol 
1.00000000 0.01114645 1.00000000 

$alpha.c
                                                Meat      Green    Alcohol
Bifidobacterium_adolescentis              0.04862375 0.06978697 0.04255239
Bifidobacterium_angulatum                 0.03337523 0.06120210 0.05606733
Bifidobacterium_bifidum                   0.04278873 0.07573238 0.03703446
Bifidobacterium_catenulatum               0.74507054 0.89102151 0.72775781
Bifidobacterium_longum                    0.04854037 0.07054887 0.04501408
Bifidobacterium_pseudocatenulatum         0.36488632 0.45839876 0.37804359
Collinsella_aerofaciens                   0.04806292 0.10628707 0.03545061
Bacteroides_caccae                        0.05880641 0.10704138 0.05761821
Bacteroides_cellulosilyticus              0.15122762 0.21467665 0.12417263
Bacteroides_coprocola                     0.06481725 0.08159651 0.04887173
Bacteroides_dorei                         0.11628362 0.16710838 0.09698605
Bacteroides_eggerthii                     0.44650472 0.51275882 0.40031364
Bacteroides_faecis                        0.38347215 0.43407571 0.33412586
Bacteroides_intestinalis                  0.04789041 0.07159611 0.04875038
Bacteroides_massiliensis                  0.06772393 0.11811924 0.05645096
Bacteroides_ovatus                        0.09026524 0.13173549 0.08950225
Bacteroides_plebeius                      0.05034920 0.06126721 0.05395409
Bacteroides_stercoris                     0.75040073 0.92852687 0.76140690
Bacteroides_thetaiotaomicron              0.12334780 0.17338423 0.09498725
Bacteroides_uniformis                     0.05142812 0.08917934 0.04324968
Bacteroides_vulgatus                      0.06966889 0.11220446 0.05179672
Bacteroidales_bacterium_ph8               0.07960836 0.12516445 0.06932965
Barnesiella_intestinihominis              0.04777223 0.09759465 0.05215815
Parabacteroides_distasonis                0.12312366 0.20629922 0.13017141
Parabacteroides_merdae                    0.04460333 0.08546010 0.05172524
Parabacteroides_unclassified              0.09633984 0.17766597 0.08124875
Paraprevotella_unclassified               0.08525453 0.10601641 0.05638363
Prevotella_copri                          0.73760350 0.86975346 0.69871931
Prevotella_stercorea                      0.06166199 0.05249539 0.05560580
Alistipes_onderdonkii                     0.14108438 0.17706092 0.11331279
Alistipes_putredinis                      0.04889244 0.09759086 0.04216233
Alistipes_shahii                          0.07005834 0.11395494 0.06351442
Streptococcus_salivarius                  0.09532824 0.13267248 0.08212892
Streptococcus_thermophilus                0.27411374 0.36113133 0.24674542
Clostridium_leptum                        0.16358029 0.20646967 0.13879523
Clostridium_sp_L2_50                      0.04831269 0.07540754 0.03827472
Eubacterium_eligens                       0.07255442 0.13053486 0.07766047
Eubacterium_hallii                        0.06612992 0.10988984 0.05381040
Eubacterium_ramulus                       0.07288385 0.11926084 0.05946208
Eubacterium_rectale                       0.03765743 0.08347315 0.03372228
Eubacterium_siraeum                       0.23310476 0.31953972 0.19609610
Eubacterium_ventriosum                    0.05196894 0.12537635 0.06158593
Anaerostipes_hadrus                       0.13041063 0.17717065 0.10066637
Ruminococcus_gnavus                       0.24971158 0.33205418 0.25814372
Ruminococcus_obeum                        0.05291207 0.11994255 0.05255368
Ruminococcus_torques                      0.07063771 0.11310919 0.04845701
Butyrivibrio_crossotus                    0.04491229 0.06175168 0.04290695
Coprococcus_catus                         0.06741819 0.12469231 0.05241802
Coprococcus_comes                         0.08080227 0.10866870 0.04716354
Coprococcus_eutactus                      0.05384406 0.06417383 0.05506794
Coprococcus_sp_ART55_1                    0.05025955 0.07137016 0.03396328
Dorea_formicigenerans                     0.06404137 0.11848126 0.05518430
Dorea_longicatena                         0.05498941 0.11294751 0.04572317
Lachnospiraceae_bacterium_1_1_57FAA       0.16148940 0.22939142 0.16351695
Lachnospiraceae_bacterium_3_1_46FAA       0.16194879 0.24522470 0.13833347
Lachnospiraceae_bacterium_5_1_63FAA       0.10850787 0.17883380 0.09230176
Lachnospiraceae_bacterium_8_1_57FAA       0.17407654 0.26483742 0.18903099
Roseburia_hominis                         0.09145110 0.14618194 0.09082352
Roseburia_intestinalis                    0.14957509 0.24382949 0.13485590
Roseburia_inulinivorans                   0.08777737 0.10908502 0.05159376
Roseburia_unclassified                    0.28129469 0.35759780 0.26643278
Peptostreptococcaceae_noname_unclassified 0.08291576 0.14746866 0.07816445
Faecalibacterium_prausnitzii              0.08782912 0.11905229 0.08822800
Ruminococcus_bromii                       0.02542541 0.07828316 0.03055188
Ruminococcus_callidus                     0.34054946 0.44154030 0.31188263
Ruminococcus_lactaris                     0.20354162 0.28249967 0.19078748
Ruminococcus_sp_5_1_39BFAA                0.07397159 0.12201889 0.06100841
Subdoligranulum_unclassified              0.06875040 0.08788822 0.04773082
Catenibacterium_mitsuokai                 0.04146695 0.07959403 0.05480930
Eubacterium_biforme                       0.05355935 0.08910229 0.05245615
Phascolarctobacterium_succinatutens       0.04211561 0.07166505 0.04127866
Dialister_invisus                         0.80159213 1.01196094 0.81173148
Megamonas_unclassified                    0.04717995 0.08177716 0.04323472
Escherichia_coli                          0.31502140 0.41782673 0.30345538
Akkermansia_muciniphila                   0.42829120 0.56991361 0.41699014

$alpha.p
                                               Meat       Green Alcohol
Bifidobacterium_adolescentis              1.0000000 0.204311999       1
Bifidobacterium_angulatum                 1.0000000 0.833593268       1
Bifidobacterium_bifidum                   1.0000000 0.132001372       1
Bifidobacterium_catenulatum               1.0000000 0.092316992       1
Bifidobacterium_longum                    1.0000000 0.122007988       1
Bifidobacterium_pseudocatenulatum         1.0000000 0.124454450       1
Collinsella_aerofaciens                   1.0000000 0.160116480       1
Bacteroides_caccae                        1.0000000 0.020120987       1
Bacteroides_cellulosilyticus              1.0000000 0.282155598       1
Bacteroides_coprocola                     1.0000000 0.485954610       1
Bacteroides_dorei                         1.0000000 0.257473626       1
Bacteroides_eggerthii                     1.0000000 0.401974950       1
Bacteroides_faecis                        1.0000000 0.493064974       1
Bacteroides_intestinalis                  1.0000000 0.030544309       1
Bacteroides_massiliensis                  1.0000000 0.164728169       1
Bacteroides_ovatus                        1.0000000 0.015075506       1
Bacteroides_plebeius                      1.0000000 0.315090644       1
Bacteroides_stercoris                     1.0000000 0.052674312       1
Bacteroides_thetaiotaomicron              1.0000000 0.348839225       1
Bacteroides_uniformis                     1.0000000 0.160132187       1
Bacteroides_vulgatus                      1.0000000 0.278937690       1
Bacteroidales_bacterium_ph8               1.0000000 0.165984237       1
Barnesiella_intestinihominis              1.0000000 0.075992279       1
Parabacteroides_distasonis                1.0000000 0.073031452       1
Parabacteroides_merdae                    1.0000000 0.156504005       1
Parabacteroides_unclassified              1.0000000 0.139430383       1
Paraprevotella_unclassified               1.0000000 0.589810657       1
Prevotella_copri                          1.0000000 0.208738854       1
Prevotella_stercorea                      0.3248161 1.000000000       1
Alistipes_onderdonkii                     1.0000000 0.429169313       1
Alistipes_putredinis                      1.0000000 0.106460057       1
Alistipes_shahii                          1.0000000 0.114185393       1
Streptococcus_salivarius                  1.0000000 0.243016143       1
Streptococcus_thermophilus                1.0000000 0.220739373       1
Clostridium_leptum                        1.0000000 0.353664388       1
Clostridium_sp_L2_50                      1.0000000 0.252447084       1
Eubacterium_eligens                       1.0000000 0.076022745       1
Eubacterium_hallii                        1.0000000 0.201065999       1
Eubacterium_ramulus                       1.0000000 0.205833836       1
Eubacterium_rectale                       1.0000000 0.067991217       1
Eubacterium_siraeum                       1.0000000 0.283060978       1
Eubacterium_ventriosum                    1.0000000 0.115372829       1
Anaerostipes_hadrus                       1.0000000 0.378043268       1
Ruminococcus_gnavus                       1.0000000 0.088998131       1
Ruminococcus_obeum                        1.0000000 0.004409842       1
Ruminococcus_torques                      1.0000000 0.328825300       1
Butyrivibrio_crossotus                    1.0000000 0.092657170       1
Coprococcus_catus                         1.0000000 0.189004663       1
Coprococcus_comes                         1.0000000 0.551691997       1
Coprococcus_eutactus                      1.0000000 0.103742988       1
Coprococcus_sp_ART55_1                    1.0000000 0.429173189       1
Dorea_formicigenerans                     1.0000000 0.123728453       1
Dorea_longicatena                         1.0000000 0.121766926       1
Lachnospiraceae_bacterium_1_1_57FAA       1.0000000 0.025062517       1
Lachnospiraceae_bacterium_3_1_46FAA       1.0000000 0.202312893       1
Lachnospiraceae_bacterium_5_1_63FAA       1.0000000 0.169095329       1
Lachnospiraceae_bacterium_8_1_57FAA       1.0000000 0.147315388       1
Roseburia_hominis                         1.0000000 0.009428435       1
Roseburia_intestinalis                    1.0000000 0.119170694       1
Roseburia_inulinivorans                   1.0000000 0.641609956       1
Roseburia_unclassified                    1.0000000 0.145642667       1
Peptostreptococcaceae_noname_unclassified 1.0000000 0.058635125       1
Faecalibacterium_prausnitzii              1.0000000 0.010632406       1
Ruminococcus_bromii                       1.0000000 0.084076622       1
Ruminococcus_callidus                     1.0000000 0.202480493       1
Ruminococcus_lactaris                     1.0000000 0.122918572       1
Ruminococcus_sp_5_1_39BFAA                1.0000000 0.193892311       1
Subdoligranulum_unclassified              1.0000000 0.525828657       1
Catenibacterium_mitsuokai                 1.0000000 0.336166379       1
Eubacterium_biforme                       1.0000000 0.025270415       1
Phascolarctobacterium_succinatutens       1.0000000 0.023091924       1
Dialister_invisus                         1.0000000 0.040818828       1
Megamonas_unclassified                    1.0000000 0.088959651       1
Escherichia_coli                          1.0000000 0.087836584       1
Akkermansia_muciniphila                   1.0000000 0.063366568       1

$beta.c
             Bifidobacterium_adolescentis                 Bifidobacterium_angulatum 
                               0.04810655                                0.05031680 
                  Bifidobacterium_bifidum               Bifidobacterium_catenulatum 
                               0.02950711                                0.55433600 
                   Bifidobacterium_longum         Bifidobacterium_pseudocatenulatum 
                               0.04903650                                0.37031242 
                  Collinsella_aerofaciens                        Bacteroides_caccae 
                               0.06561357                                0.08281481 
             Bacteroides_cellulosilyticus                     Bacteroides_coprocola 
                               0.12528161                                0.04090614 
                        Bacteroides_dorei                     Bacteroides_eggerthii 
                               0.09634384                                0.37136632 
                       Bacteroides_faecis                  Bacteroides_intestinalis 
                               0.32651610                                0.05917693 
                 Bacteroides_massiliensis                        Bacteroides_ovatus 
                               0.07037609                                0.09158894 
                     Bacteroides_plebeius                     Bacteroides_stercoris 
                               0.04249387                                0.35068245 
             Bacteroides_thetaiotaomicron                     Bacteroides_uniformis 
                               0.10917129                                0.05409496 
                     Bacteroides_vulgatus               Bacteroidales_bacterium_ph8 
                               0.07505411                                0.08483787 
             Barnesiella_intestinihominis                Parabacteroides_distasonis 
                               0.05542408                                0.13915287 
                   Parabacteroides_merdae              Parabacteroides_unclassified 
                               0.05125415                                0.07864222 
              Paraprevotella_unclassified                          Prevotella_copri 
                               0.06954459                                0.58109724 
                     Prevotella_stercorea                     Alistipes_onderdonkii 
                               0.03557703                                0.14156896 
                     Alistipes_putredinis                          Alistipes_shahii 
                               0.06924803                                0.08830453 
                 Streptococcus_salivarius                Streptococcus_thermophilus 
                               0.06420231                                0.21434116 
                       Clostridium_leptum                      Clostridium_sp_L2_50 
                               0.14813482                                0.04369840 
                      Eubacterium_eligens                        Eubacterium_hallii 
                               0.08168400                                0.06527732 
                      Eubacterium_ramulus                       Eubacterium_rectale 
                               0.06581403                                0.04631752 
                      Eubacterium_siraeum                    Eubacterium_ventriosum 
                               0.22453400                                0.06995332 
                      Anaerostipes_hadrus                       Ruminococcus_gnavus 
                               0.10160040                                0.22787142 
                       Ruminococcus_obeum                      Ruminococcus_torques 
                               0.06111654                                0.07076528 
                   Butyrivibrio_crossotus                         Coprococcus_catus 
                               0.04361230                                0.05948969 
                        Coprococcus_comes                      Coprococcus_eutactus 
                               0.06179508                                0.05020751 
                   Coprococcus_sp_ART55_1                     Dorea_formicigenerans 
                               0.03755239                                0.05422084 
                        Dorea_longicatena       Lachnospiraceae_bacterium_1_1_57FAA 
                               0.05898830                                0.15292170 
      Lachnospiraceae_bacterium_3_1_46FAA       Lachnospiraceae_bacterium_5_1_63FAA 
                               0.14583279                                0.09584375 
      Lachnospiraceae_bacterium_8_1_57FAA                         Roseburia_hominis 
                               0.16989150                                0.09803062 
                   Roseburia_intestinalis                   Roseburia_inulinivorans 
                               0.17450589                                0.06569576 
                   Roseburia_unclassified Peptostreptococcaceae_noname_unclassified 
                               0.24421442                                0.09014130 
             Faecalibacterium_prausnitzii                       Ruminococcus_bromii 
                               0.08499011                                0.02608074 
                    Ruminococcus_callidus                     Ruminococcus_lactaris 
                               0.31013216                                0.18339017 
               Ruminococcus_sp_5_1_39BFAA              Subdoligranulum_unclassified 
                               0.07194043                                0.05349654 
                Catenibacterium_mitsuokai                       Eubacterium_biforme 
                               0.04308824                                0.06212800 
      Phascolarctobacterium_succinatutens                         Dialister_invisus 
                               0.04286573                                0.83220847 
                   Megamonas_unclassified                          Escherichia_coli 
                               0.04125731                                0.26905963 
                  Akkermansia_muciniphila 
                               0.37131571 

$beta.p
             Bifidobacterium_adolescentis                 Bifidobacterium_angulatum 
                             1.000000e+00                              1.000000e+00 
                  Bifidobacterium_bifidum               Bifidobacterium_catenulatum 
                             1.000000e+00                              2.293553e-05 
                   Bifidobacterium_longum         Bifidobacterium_pseudocatenulatum 
                             1.000000e+00                              1.971604e-02 
                  Collinsella_aerofaciens                        Bacteroides_caccae 
                             1.000000e+00                              1.000000e+00 
             Bacteroides_cellulosilyticus                     Bacteroides_coprocola 
                             1.000000e+00                              1.000000e+00 
                        Bacteroides_dorei                     Bacteroides_eggerthii 
                             1.000000e+00                              1.829971e-03 
                       Bacteroides_faecis                  Bacteroides_intestinalis 
                             7.087869e-03                              1.000000e+00 
                 Bacteroides_massiliensis                        Bacteroides_ovatus 
                             1.000000e+00                              1.000000e+00 
                     Bacteroides_plebeius                     Bacteroides_stercoris 
                             1.000000e+00                              7.898354e-05 
             Bacteroides_thetaiotaomicron                     Bacteroides_uniformis 
                             1.000000e+00                              1.000000e+00 
                     Bacteroides_vulgatus               Bacteroidales_bacterium_ph8 
                             1.000000e+00                              1.000000e+00 
             Barnesiella_intestinihominis                Parabacteroides_distasonis 
                             1.000000e+00                              1.000000e+00 
                   Parabacteroides_merdae              Parabacteroides_unclassified 
                             1.000000e+00                              1.000000e+00 
              Paraprevotella_unclassified                          Prevotella_copri 
                             1.000000e+00                              1.128563e-06 
                     Prevotella_stercorea                     Alistipes_onderdonkii 
                             1.000000e+00                              1.000000e+00 
                     Alistipes_putredinis                          Alistipes_shahii 
                             1.000000e+00                              1.000000e+00 
                 Streptococcus_salivarius                Streptococcus_thermophilus 
                             1.000000e+00                              1.000000e+00 
                       Clostridium_leptum                      Clostridium_sp_L2_50 
                             1.000000e+00                              1.000000e+00 
                      Eubacterium_eligens                        Eubacterium_hallii 
                             1.000000e+00                              1.000000e+00 
                      Eubacterium_ramulus                       Eubacterium_rectale 
                             1.000000e+00                              1.000000e+00 
                      Eubacterium_siraeum                    Eubacterium_ventriosum 
                             1.000000e+00                              1.000000e+00 
                      Anaerostipes_hadrus                       Ruminococcus_gnavus 
                             1.000000e+00                              5.998170e-02 
                       Ruminococcus_obeum                      Ruminococcus_torques 
                             1.000000e+00                              1.000000e+00 
                   Butyrivibrio_crossotus                         Coprococcus_catus 
                             1.000000e+00                              1.000000e+00 
                        Coprococcus_comes                      Coprococcus_eutactus 
                             1.000000e+00                              1.000000e+00 
                   Coprococcus_sp_ART55_1                     Dorea_formicigenerans 
                             1.000000e+00                              1.000000e+00 
                        Dorea_longicatena       Lachnospiraceae_bacterium_1_1_57FAA 
                             1.000000e+00                              1.000000e+00 
      Lachnospiraceae_bacterium_3_1_46FAA       Lachnospiraceae_bacterium_5_1_63FAA 
                             1.000000e+00                              1.000000e+00 
      Lachnospiraceae_bacterium_8_1_57FAA                         Roseburia_hominis 
                             1.000000e+00                              1.000000e+00 
                   Roseburia_intestinalis                   Roseburia_inulinivorans 
                             1.000000e+00                              1.000000e+00 
                   Roseburia_unclassified Peptostreptococcaceae_noname_unclassified 
                             4.146683e-02                              1.000000e+00 
             Faecalibacterium_prausnitzii                       Ruminococcus_bromii 
                             1.000000e+00                              1.000000e+00 
                    Ruminococcus_callidus                     Ruminococcus_lactaris 
                             5.164442e-03                              1.000000e+00 
               Ruminococcus_sp_5_1_39BFAA              Subdoligranulum_unclassified 
                             1.000000e+00                              1.000000e+00 
                Catenibacterium_mitsuokai                       Eubacterium_biforme 
                             1.000000e+00                              1.000000e+00 
      Phascolarctobacterium_succinatutens                         Dialister_invisus 
                             1.000000e+00                              1.971643e-03 
                   Megamonas_unclassified                          Escherichia_coli 
                             1.000000e+00                              2.089518e-02 
                  Akkermansia_muciniphila 
                             8.793581e-03 

$mediation.p
             Bifidobacterium_adolescentis                 Bifidobacterium_angulatum 
                               1.00000000                                1.00000000 
                  Bifidobacterium_bifidum               Bifidobacterium_catenulatum 
                               1.00000000                                0.09231699 
                   Bifidobacterium_longum         Bifidobacterium_pseudocatenulatum 
                               1.00000000                                0.12445445 
                  Collinsella_aerofaciens                        Bacteroides_caccae 
                               1.00000000                                1.00000000 
             Bacteroides_cellulosilyticus                     Bacteroides_coprocola 
                               1.00000000                                1.00000000 
                        Bacteroides_dorei                     Bacteroides_eggerthii 
                               1.00000000                                0.40197495 
                       Bacteroides_faecis                  Bacteroides_intestinalis 
                               0.49306497                                1.00000000 
                 Bacteroides_massiliensis                        Bacteroides_ovatus 
                               1.00000000                                1.00000000 
                     Bacteroides_plebeius                     Bacteroides_stercoris 
                               1.00000000                                0.05267431 
             Bacteroides_thetaiotaomicron                     Bacteroides_uniformis 
                               1.00000000                                1.00000000 
                     Bacteroides_vulgatus               Bacteroidales_bacterium_ph8 
                               1.00000000                                1.00000000 
             Barnesiella_intestinihominis                Parabacteroides_distasonis 
                               1.00000000                                1.00000000 
                   Parabacteroides_merdae              Parabacteroides_unclassified 
                               1.00000000                                1.00000000 
              Paraprevotella_unclassified                          Prevotella_copri 
                               1.00000000                                0.20873885 
                     Prevotella_stercorea                     Alistipes_onderdonkii 
                               1.00000000                                1.00000000 
                     Alistipes_putredinis                          Alistipes_shahii 
                               1.00000000                                1.00000000 
                 Streptococcus_salivarius                Streptococcus_thermophilus 
                               1.00000000                                1.00000000 
                       Clostridium_leptum                      Clostridium_sp_L2_50 
                               1.00000000                                1.00000000 
                      Eubacterium_eligens                        Eubacterium_hallii 
                               1.00000000                                1.00000000 
                      Eubacterium_ramulus                       Eubacterium_rectale 
                               1.00000000                                1.00000000 
                      Eubacterium_siraeum                    Eubacterium_ventriosum 
                               1.00000000                                1.00000000 
                      Anaerostipes_hadrus                       Ruminococcus_gnavus 
                               1.00000000                                0.08899813 
                       Ruminococcus_obeum                      Ruminococcus_torques 
                               1.00000000                                1.00000000 
                   Butyrivibrio_crossotus                         Coprococcus_catus 
                               1.00000000                                1.00000000 
                        Coprococcus_comes                      Coprococcus_eutactus 
                               1.00000000                                1.00000000 
                   Coprococcus_sp_ART55_1                     Dorea_formicigenerans 
                               1.00000000                                1.00000000 
                        Dorea_longicatena       Lachnospiraceae_bacterium_1_1_57FAA 
                               1.00000000                                1.00000000 
      Lachnospiraceae_bacterium_3_1_46FAA       Lachnospiraceae_bacterium_5_1_63FAA 
                               1.00000000                                1.00000000 
      Lachnospiraceae_bacterium_8_1_57FAA                         Roseburia_hominis 
                               1.00000000                                1.00000000 
                   Roseburia_intestinalis                   Roseburia_inulinivorans 
                               1.00000000                                1.00000000 
                   Roseburia_unclassified Peptostreptococcaceae_noname_unclassified 
                               0.14564267                                1.00000000 
             Faecalibacterium_prausnitzii                       Ruminococcus_bromii 
                               1.00000000                                1.00000000 
                    Ruminococcus_callidus                     Ruminococcus_lactaris 
                               0.20248049                                1.00000000 
               Ruminococcus_sp_5_1_39BFAA              Subdoligranulum_unclassified 
                               1.00000000                                1.00000000 
                Catenibacterium_mitsuokai                       Eubacterium_biforme 
                               1.00000000                                1.00000000 
      Phascolarctobacterium_succinatutens                         Dialister_invisus 
                               1.00000000                                0.04081883 
                   Megamonas_unclassified                          Escherichia_coli 
                               1.00000000                                0.08783658 
                  Akkermansia_muciniphila 
                               0.06336657 
