# Supplementary material for: The gut microbiome as mediator between diet and its impact on immune function
Source: Sci Rep. 2022 Mar 25;12:5149. doi: 10.1038/s41598-022-08544-y (PMC8956630; doi:10.1038/s41598-022-08544-y)
Supplement: Supplementary file 3 — Supplementary Information 3. [file 41598_2022_8544_MOESM3_ESM.txt]

$gamma.c
     Meat     Green   Alcohol 
0.1574157 0.2066142 0.1471949 

$gamma.p
     Meat     Green   Alcohol 
1.0000000 0.1542814 1.0000000 

$alpha.c
                                                Meat      Green    Alcohol
Bifidobacterium_adolescentis              0.04872297 0.06938285 0.04300582
Bifidobacterium_angulatum                 0.03338442 0.06081488 0.05615396
Bifidobacterium_bifidum                   0.04261338 0.07492387 0.03714978
Bifidobacterium_catenulatum               0.74415324 0.88807837 0.72564491
Bifidobacterium_longum                    0.04872382 0.07056745 0.04519771
Bifidobacterium_pseudocatenulatum         0.36181210 0.45359092 0.37458829
Collinsella_aerofaciens                   0.04848204 0.10672662 0.03564692
Bacteroides_caccae                        0.05851394 0.10645705 0.05745736
Bacteroides_cellulosilyticus              0.15127465 0.21332879 0.12402308
Bacteroides_coprocola                     0.06495326 0.08137605 0.04884994
Bacteroides_dorei                         0.11625928 0.16532342 0.09655605
Bacteroides_eggerthii                     0.05209139 0.07488166 0.05348644
Bacteroides_faecis                        0.38393125 0.43280006 0.33406880
Bacteroides_intestinalis                  0.04787261 0.07134240 0.04876427
Bacteroides_massiliensis                  0.06774926 0.11721989 0.05652842
Bacteroides_ovatus                        0.08931061 0.13082971 0.08913971
Bacteroides_plebeius                      0.05050209 0.06088203 0.05384722
Bacteroides_stercoris                     0.75296391 0.92855585 0.76236762
Bacteroides_thetaiotaomicron              0.12420151 0.17341396 0.09589502
Bacteroides_uniformis                     0.05191421 0.08737037 0.04315960
Bacteroides_vulgatus                      0.06941267 0.11192315 0.05222315
Bacteroidales_bacterium_ph8               0.07902679 0.12287202 0.06914043
Barnesiella_intestinihominis              0.04799430 0.09776812 0.05239251
Parabacteroides_distasonis                0.12431523 0.20726530 0.13091613
Parabacteroides_merdae                    0.04485008 0.08489790 0.05170385
Parabacteroides_unclassified              0.09711175 0.17812000 0.08217445
Paraprevotella_unclassified               0.08556635 0.10570147 0.05651069
Prevotella_copri                          0.74007267 0.86899572 0.70036183
Prevotella_stercorea                      0.06177522 0.05225104 0.05565904
Alistipes_onderdonkii                     0.14179462 0.17710287 0.11339692
Alistipes_putredinis                      0.04843275 0.09771475 0.04195926
Alistipes_shahii                          0.07003101 0.11311444 0.06304552
Streptococcus_salivarius                  0.09503245 0.13130737 0.08195232
Streptococcus_thermophilus                0.27317024 0.35887025 0.24507628
Clostridium_leptum                        0.16346254 0.20551827 0.13844447
Clostridium_sp_L2_50                      0.04840674 0.07656351 0.03785792
Eubacterium_eligens                       0.07309857 0.13060367 0.07761795
Eubacterium_hallii                        0.06661600 0.10917716 0.05316575
Eubacterium_ramulus                       0.07307900 0.11895941 0.05941246
Eubacterium_rectale                       0.03791253 0.08335227 0.03369058
Eubacterium_siraeum                       0.23313625 0.31891074 0.19560130
Eubacterium_ventriosum                    0.05232021 0.12515323 0.06191212
Anaerostipes_hadrus                       0.13064254 0.17701349 0.10094816
Ruminococcus_gnavus                       0.24801648 0.32906568 0.25466550
Ruminococcus_obeum                        0.05293826 0.11883099 0.05226161
Ruminococcus_torques                      0.07104982 0.11229449 0.04816105
Butyrivibrio_crossotus                    0.04496933 0.06148564 0.04274709
Coprococcus_catus                         0.06738066 0.12416528 0.05200447
Coprococcus_comes                         0.08128558 0.10825599 0.04705990
Coprococcus_eutactus                      0.05383321 0.06388889 0.05505214
Coprococcus_sp_ART55_1                    0.05073627 0.07159193 0.03418111
Dorea_formicigenerans                     0.06441284 0.11771438 0.05539011
Dorea_longicatena                         0.05521577 0.11278954 0.04564846
Lachnospiraceae_bacterium_1_1_57FAA       0.16273144 0.23054049 0.16492341
Lachnospiraceae_bacterium_3_1_46FAA       0.16043164 0.24179158 0.13920175
Lachnospiraceae_bacterium_5_1_63FAA       0.10855709 0.17849430 0.09224223
Lachnospiraceae_bacterium_8_1_57FAA       0.17222864 0.25856396 0.18662293
Roseburia_hominis                         0.09137085 0.14445512 0.08987756
Roseburia_intestinalis                    0.14818656 0.24215742 0.13446881
Roseburia_inulinivorans                   0.08833102 0.10973595 0.05179545
Roseburia_unclassified                    0.28351656 0.35814273 0.26827940
Peptostreptococcaceae_noname_unclassified 0.08257481 0.14737983 0.07838018
Faecalibacterium_prausnitzii              0.08795504 0.11830466 0.08777103
Ruminococcus_bromii                       0.02556686 0.07811666 0.03037815
Ruminococcus_callidus                     0.34248834 0.44233639 0.31363855
Ruminococcus_lactaris                     0.20509133 0.28275632 0.19145495
Ruminococcus_sp_5_1_39BFAA                0.07337543 0.12027121 0.06135482
Subdoligranulum_unclassified              0.06839133 0.08726248 0.04796643
Catenibacterium_mitsuokai                 0.04149147 0.07912682 0.05477829
Eubacterium_biforme                       0.05474773 0.08963608 0.05319340
Phascolarctobacterium_succinatutens       0.04223924 0.07136570 0.04129310
Dialister_invisus                         0.79146945 0.99453667 0.79861112
Megamonas_unclassified                    0.04725797 0.08146258 0.04327927
Escherichia_coli                          0.31746148 0.41944853 0.30478876
Akkermansia_muciniphila                   0.42781561 0.56700285 0.41443658

$alpha.p
                                               Meat       Green Alcohol
Bifidobacterium_adolescentis              1.0000000 0.198141945       1
Bifidobacterium_angulatum                 1.0000000 0.847735760       1
Bifidobacterium_bifidum                   1.0000000 0.128164976       1
Bifidobacterium_catenulatum               1.0000000 0.099561528       1
Bifidobacterium_longum                    1.0000000 0.122845172       1
Bifidobacterium_pseudocatenulatum         1.0000000 0.123049484       1
Collinsella_aerofaciens                   1.0000000 0.162565378       1
Bacteroides_caccae                        1.0000000 0.018024689       1
Bacteroides_cellulosilyticus              1.0000000 0.288665437       1
Bacteroides_coprocola                     1.0000000 0.494584965       1
Bacteroides_dorei                         1.0000000 0.269206021       1
Bacteroides_eggerthii                     1.0000000 0.052168708       1
Bacteroides_faecis                        1.0000000 0.505548544       1
Bacteroides_intestinalis                  1.0000000 0.032015354       1
Bacteroides_massiliensis                  1.0000000 0.166755103       1
Bacteroides_ovatus                        1.0000000 0.003396974       1
Bacteroides_plebeius                      1.0000000 0.306706527       1
Bacteroides_stercoris                     1.0000000 0.045473265       1
Bacteroides_thetaiotaomicron              1.0000000 0.352497438       1
Bacteroides_uniformis                     1.0000000 0.179608426       1
Bacteroides_vulgatus                      1.0000000 0.270673831       1
Bacteroidales_bacterium_ph8               1.0000000 0.165890642       1
Barnesiella_intestinihominis              1.0000000 0.076291557       1
Parabacteroides_distasonis                1.0000000 0.068419045       1
Parabacteroides_merdae                    1.0000000 0.153441101       1
Parabacteroides_unclassified              1.0000000 0.138636626       1
Paraprevotella_unclassified               1.0000000 0.599618137       1
Prevotella_copri                          1.0000000 0.216924852       1
Prevotella_stercorea                      0.3446173 1.000000000       1
Alistipes_onderdonkii                     1.0000000 0.440272167       1
Alistipes_putredinis                      1.0000000 0.101551169       1
Alistipes_shahii                          1.0000000 0.123341900       1
Streptococcus_salivarius                  1.0000000 0.246990164       1
Streptococcus_thermophilus                1.0000000 0.228463285       1
Clostridium_leptum                        1.0000000 0.360946226       1
Clostridium_sp_L2_50                      1.0000000 0.254729140       1
Eubacterium_eligens                       1.0000000 0.067539670       1
Eubacterium_hallii                        1.0000000 0.221620220       1
Eubacterium_ramulus                       1.0000000 0.210908535       1
Eubacterium_rectale                       1.0000000 0.073283180       1
Eubacterium_siraeum                       1.0000000 0.287875506       1
Eubacterium_ventriosum                    1.0000000 0.116015794       1
Anaerostipes_hadrus                       1.0000000 0.379766069       1
Ruminococcus_gnavus                       1.0000000 0.070616777       1
Ruminococcus_obeum                        1.0000000 0.008448686       1
Ruminococcus_torques                      1.0000000 0.343615004       1
Butyrivibrio_crossotus                    1.0000000 0.103845471       1
Coprococcus_catus                         1.0000000 0.194495998       1
Coprococcus_comes                         1.0000000 0.565262485       1
Coprococcus_eutactus                      1.0000000 0.106273278       1
Coprococcus_sp_ART55_1                    1.0000000 0.436715869       1
Dorea_formicigenerans                     1.0000000 0.128289551       1
Dorea_longicatena                         1.0000000 0.126144167       1
Lachnospiraceae_bacterium_1_1_57FAA       1.0000000 0.027164970       1
Lachnospiraceae_bacterium_3_1_46FAA       1.0000000 0.188405472       1
Lachnospiraceae_bacterium_5_1_63FAA       1.0000000 0.170919450       1
Lachnospiraceae_bacterium_8_1_57FAA       1.0000000 0.149194290       1
Roseburia_hominis                         1.0000000 0.022936794       1
Roseburia_intestinalis                    1.0000000 0.111994952       1
Roseburia_inulinivorans                   1.0000000 0.642898232       1
Roseburia_unclassified                    1.0000000 0.151919029       1
Peptostreptococcaceae_noname_unclassified 1.0000000 0.051799779       1
Faecalibacterium_prausnitzii              1.0000000 0.004998959       1
Ruminococcus_bromii                       1.0000000 0.079167446       1
Ruminococcus_callidus                     1.0000000 0.205551305       1
Ruminococcus_lactaris                     1.0000000 0.132625145       1
Ruminococcus_sp_5_1_39BFAA                1.0000000 0.185528170       1
Subdoligranulum_unclassified              1.0000000 0.521795582       1
Catenibacterium_mitsuokai                 1.0000000 0.339483610       1
Eubacterium_biforme                       1.0000000 0.036023734       1
Phascolarctobacterium_succinatutens       1.0000000 0.026427806       1
Dialister_invisus                         1.0000000 0.029595628       1
Megamonas_unclassified                    1.0000000 0.090635832       1
Escherichia_coli                          1.0000000 0.096420672       1
Akkermansia_muciniphila                   1.0000000 0.075688434       1

$beta.c
             Bifidobacterium_adolescentis 
                               0.08653722 
                Bifidobacterium_angulatum 
                               0.06045173 
                  Bifidobacterium_bifidum 
                               0.09217514 
              Bifidobacterium_catenulatum 
                               0.34640994 
                   Bifidobacterium_longum 
                               0.10504969 
        Bifidobacterium_pseudocatenulatum 
                               0.36986486 
                  Collinsella_aerofaciens 
                               0.12270021 
                       Bacteroides_caccae 
                               0.12811464 
             Bacteroides_cellulosilyticus 
                               0.19575283 
                    Bacteroides_coprocola 
                               0.06866173 
                        Bacteroides_dorei 
                               0.16718602 
                    Bacteroides_eggerthii 
                               0.07838793 
                       Bacteroides_faecis 
                               0.39881860 
                 Bacteroides_intestinalis 
                               0.06147436 
                 Bacteroides_massiliensis 
                               0.09847399 
                       Bacteroides_ovatus 
                               0.14614528 
                     Bacteroides_plebeius 
                               0.07088250 
                    Bacteroides_stercoris 
                               0.62936392 
             Bacteroides_thetaiotaomicron 
                               0.17646128 
                    Bacteroides_uniformis 
                               0.11339980 
                     Bacteroides_vulgatus 
                               0.11142917 
              Bacteroidales_bacterium_ph8 
                               0.13689507 
             Barnesiella_intestinihominis 
                               0.11135374 
               Parabacteroides_distasonis 
                               0.21309013 
                   Parabacteroides_merdae 
                               0.10630648 
             Parabacteroides_unclassified 
                               0.12924612 
              Paraprevotella_unclassified 
                               0.12548101 
                         Prevotella_copri 
                               0.70559965 
                     Prevotella_stercorea 
                               0.07010094 
                    Alistipes_onderdonkii 
                               0.17038815 
                     Alistipes_putredinis 
                               0.10750570 
                         Alistipes_shahii 
                               0.12672860 
                 Streptococcus_salivarius 
                               0.14806322 
               Streptococcus_thermophilus 
                               0.31791375 
                       Clostridium_leptum 
                               0.19771043 
                     Clostridium_sp_L2_50 
                               0.07454532 
                      Eubacterium_eligens 
                               0.15796307 
                       Eubacterium_hallii 
                               0.12396411 
                      Eubacterium_ramulus 
                               0.09905151 
                      Eubacterium_rectale 
                               0.10951067 
                      Eubacterium_siraeum 
                               0.30501172 
                   Eubacterium_ventriosum 
                               0.11492298 
                      Anaerostipes_hadrus 
                               0.17726585 
                      Ruminococcus_gnavus 
                               0.24088783 
                       Ruminococcus_obeum 
                               0.11777637 
                     Ruminococcus_torques 
                               0.11809471 
                   Butyrivibrio_crossotus 
                               0.07204440 
                        Coprococcus_catus 
                               0.12236102 
                        Coprococcus_comes 
                               0.10650326 
                     Coprococcus_eutactus 
                               0.04898415 
                   Coprococcus_sp_ART55_1 
                               0.07919863 
                    Dorea_formicigenerans 
                               0.11300306 
                        Dorea_longicatena 
                               0.10642580 
      Lachnospiraceae_bacterium_1_1_57FAA 
                               0.19683978 
      Lachnospiraceae_bacterium_3_1_46FAA 
                               0.23605092 
      Lachnospiraceae_bacterium_5_1_63FAA 
                               0.16617761 
      Lachnospiraceae_bacterium_8_1_57FAA 
                               0.28230440 
                        Roseburia_hominis 
                               0.17893253 
                   Roseburia_intestinalis 
                               0.22941115 
                  Roseburia_inulinivorans 
                               0.12118706 
                   Roseburia_unclassified 
                               0.32646860 
Peptostreptococcaceae_noname_unclassified 
                               0.14548919 
             Faecalibacterium_prausnitzii 
                               0.14543177 
                      Ruminococcus_bromii 
                               0.06253548 
                    Ruminococcus_callidus 
                               0.40726909 
                    Ruminococcus_lactaris 
                               0.30583993 
               Ruminococcus_sp_5_1_39BFAA 
                               0.12687143 
             Subdoligranulum_unclassified 
                               0.10013424 
                Catenibacterium_mitsuokai 
                               0.05908389 
                      Eubacterium_biforme 
                               0.12028451 
      Phascolarctobacterium_succinatutens 
                               0.06770313 
                        Dialister_invisus 
                               0.94646172 
                   Megamonas_unclassified 
                               0.06990242 
                         Escherichia_coli 
                               0.37456715 
                  Akkermansia_muciniphila 
                               0.49479418 

$beta.p
             Bifidobacterium_adolescentis 
                             1.000000e+00 
                Bifidobacterium_angulatum 
                             1.000000e+00 
                  Bifidobacterium_bifidum 
                             1.000000e+00 
              Bifidobacterium_catenulatum 
                             4.863459e-04 
                   Bifidobacterium_longum 
                             1.000000e+00 
        Bifidobacterium_pseudocatenulatum 
                             1.000000e+00 
                  Collinsella_aerofaciens 
                             1.000000e+00 
                       Bacteroides_caccae 
                             1.000000e+00 
             Bacteroides_cellulosilyticus 
                             1.000000e+00 
                    Bacteroides_coprocola 
                             1.000000e+00 
                        Bacteroides_dorei 
                             1.000000e+00 
                    Bacteroides_eggerthii 
                             1.000000e+00 
                       Bacteroides_faecis 
                             1.000000e+00 
                 Bacteroides_intestinalis 
                             1.000000e+00 
                 Bacteroides_massiliensis 
                             1.000000e+00 
                       Bacteroides_ovatus 
                             1.000000e+00 
                     Bacteroides_plebeius 
                             1.000000e+00 
                    Bacteroides_stercoris 
                             5.944192e-05 
             Bacteroides_thetaiotaomicron 
                             1.000000e+00 
                    Bacteroides_uniformis 
                             1.000000e+00 
                     Bacteroides_vulgatus 
                             1.000000e+00 
              Bacteroidales_bacterium_ph8 
                             1.000000e+00 
             Barnesiella_intestinihominis 
                             1.000000e+00 
               Parabacteroides_distasonis 
                             1.000000e+00 
                   Parabacteroides_merdae 
                             1.000000e+00 
             Parabacteroides_unclassified 
                             1.000000e+00 
              Paraprevotella_unclassified 
                             1.000000e+00 
                         Prevotella_copri 
                             7.143969e-07 
                     Prevotella_stercorea 
                             1.000000e+00 
                    Alistipes_onderdonkii 
                             1.000000e+00 
                     Alistipes_putredinis 
                             1.000000e+00 
                         Alistipes_shahii 
                             1.000000e+00 
                 Streptococcus_salivarius 
                             1.000000e+00 
               Streptococcus_thermophilus 
                             1.000000e+00 
                       Clostridium_leptum 
                             1.000000e+00 
                     Clostridium_sp_L2_50 
                             1.000000e+00 
                      Eubacterium_eligens 
                             1.000000e+00 
                       Eubacterium_hallii 
                             1.000000e+00 
                      Eubacterium_ramulus 
                             1.000000e+00 
                      Eubacterium_rectale 
                             1.000000e+00 
                      Eubacterium_siraeum 
                             1.000000e+00 
                   Eubacterium_ventriosum 
                             1.000000e+00 
                      Anaerostipes_hadrus 
                             1.000000e+00 
                      Ruminococcus_gnavus 
                             1.000000e+00 
                       Ruminococcus_obeum 
                             1.000000e+00 
                     Ruminococcus_torques 
                             1.000000e+00 
                   Butyrivibrio_crossotus 
                             1.000000e+00 
                        Coprococcus_catus 
                             1.000000e+00 
                        Coprococcus_comes 
                             1.000000e+00 
                     Coprococcus_eutactus 
                             1.000000e+00 
                   Coprococcus_sp_ART55_1 
                             1.000000e+00 
                    Dorea_formicigenerans 
                             1.000000e+00 
                        Dorea_longicatena 
                             1.000000e+00 
      Lachnospiraceae_bacterium_1_1_57FAA 
                             1.000000e+00 
      Lachnospiraceae_bacterium_3_1_46FAA 
                             1.000000e+00 
      Lachnospiraceae_bacterium_5_1_63FAA 
                             1.000000e+00 
      Lachnospiraceae_bacterium_8_1_57FAA 
                             1.000000e+00 
                        Roseburia_hominis 
                             1.000000e+00 
                   Roseburia_intestinalis 
                             1.000000e+00 
                  Roseburia_inulinivorans 
                             1.000000e+00 
                   Roseburia_unclassified 
                             1.000000e+00 
Peptostreptococcaceae_noname_unclassified 
                             1.000000e+00 
             Faecalibacterium_prausnitzii 
                             1.000000e+00 
                      Ruminococcus_bromii 
                             1.000000e+00 
                    Ruminococcus_callidus 
                             9.012858e-02 
                    Ruminococcus_lactaris 
                             1.000000e+00 
               Ruminococcus_sp_5_1_39BFAA 
                             1.000000e+00 
             Subdoligranulum_unclassified 
                             1.000000e+00 
                Catenibacterium_mitsuokai 
                             1.000000e+00 
                      Eubacterium_biforme 
                             1.000000e+00 
      Phascolarctobacterium_succinatutens 
                             1.000000e+00 
                        Dialister_invisus 
                             4.224608e-03 
                   Megamonas_unclassified 
                             1.000000e+00 
                         Escherichia_coli 
                             1.000000e+00 
                  Akkermansia_muciniphila 
                             4.892580e-03 

$mediation.p
             Bifidobacterium_adolescentis 
                               1.00000000 
                Bifidobacterium_angulatum 
                               1.00000000 
                  Bifidobacterium_bifidum 
                               1.00000000 
              Bifidobacterium_catenulatum 
                               0.09956153 
                   Bifidobacterium_longum 
                               1.00000000 
        Bifidobacterium_pseudocatenulatum 
                               1.00000000 
                  Collinsella_aerofaciens 
                               1.00000000 
                       Bacteroides_caccae 
                               1.00000000 
             Bacteroides_cellulosilyticus 
                               1.00000000 
                    Bacteroides_coprocola 
                               1.00000000 
                        Bacteroides_dorei 
                               1.00000000 
                    Bacteroides_eggerthii 
                               1.00000000 
                       Bacteroides_faecis 
                               1.00000000 
                 Bacteroides_intestinalis 
                               1.00000000 
                 Bacteroides_massiliensis 
                               1.00000000 
                       Bacteroides_ovatus 
                               1.00000000 
                     Bacteroides_plebeius 
                               1.00000000 
                    Bacteroides_stercoris 
                               0.04547326 
             Bacteroides_thetaiotaomicron 
                               1.00000000 
                    Bacteroides_uniformis 
                               1.00000000 
                     Bacteroides_vulgatus 
                               1.00000000 
              Bacteroidales_bacterium_ph8 
                               1.00000000 
             Barnesiella_intestinihominis 
                               1.00000000 
               Parabacteroides_distasonis 
                               1.00000000 
                   Parabacteroides_merdae 
                               1.00000000 
             Parabacteroides_unclassified 
                               1.00000000 
              Paraprevotella_unclassified 
                               1.00000000 
                         Prevotella_copri 
                               0.21692485 
                     Prevotella_stercorea 
                               1.00000000 
                    Alistipes_onderdonkii 
                               1.00000000 
                     Alistipes_putredinis 
                               1.00000000 
                         Alistipes_shahii 
                               1.00000000 
                 Streptococcus_salivarius 
                               1.00000000 
               Streptococcus_thermophilus 
                               1.00000000 
                       Clostridium_leptum 
                               1.00000000 
                     Clostridium_sp_L2_50 
                               1.00000000 
                      Eubacterium_eligens 
                               1.00000000 
                       Eubacterium_hallii 
                               1.00000000 
                      Eubacterium_ramulus 
                               1.00000000 
                      Eubacterium_rectale 
                               1.00000000 
                      Eubacterium_siraeum 
                               1.00000000 
                   Eubacterium_ventriosum 
                               1.00000000 
                      Anaerostipes_hadrus 
                               1.00000000 
                      Ruminococcus_gnavus 
                               1.00000000 
                       Ruminococcus_obeum 
                               1.00000000 
                     Ruminococcus_torques 
                               1.00000000 
                   Butyrivibrio_crossotus 
                               1.00000000 
                        Coprococcus_catus 
                               1.00000000 
                        Coprococcus_comes 
                               1.00000000 
                     Coprococcus_eutactus 
                               1.00000000 
                   Coprococcus_sp_ART55_1 
                               1.00000000 
                    Dorea_formicigenerans 
                               1.00000000 
                        Dorea_longicatena 
                               1.00000000 
      Lachnospiraceae_bacterium_1_1_57FAA 
                               1.00000000 
      Lachnospiraceae_bacterium_3_1_46FAA 
                               1.00000000 
      Lachnospiraceae_bacterium_5_1_63FAA 
                               1.00000000 
      Lachnospiraceae_bacterium_8_1_57FAA 
                               1.00000000 
                        Roseburia_hominis 
                               1.00000000 
                   Roseburia_intestinalis 
                               1.00000000 
                  Roseburia_inulinivorans 
                               1.00000000 
                   Roseburia_unclassified 
                               1.00000000 
Peptostreptococcaceae_noname_unclassified 
                               1.00000000 
             Faecalibacterium_prausnitzii 
                               1.00000000 
                      Ruminococcus_bromii 
                               1.00000000 
                    Ruminococcus_callidus 
                               0.20555130 
                    Ruminococcus_lactaris 
                               1.00000000 
               Ruminococcus_sp_5_1_39BFAA 
                               1.00000000 
             Subdoligranulum_unclassified 
                               1.00000000 
                Catenibacterium_mitsuokai 
                               1.00000000 
                      Eubacterium_biforme 
                               1.00000000 
      Phascolarctobacterium_succinatutens 
                               1.00000000 
                        Dialister_invisus 
                               0.02959563 
                   Megamonas_unclassified 
                               1.00000000 
                         Escherichia_coli 
                               1.00000000 
                  Akkermansia_muciniphila 
                               0.07568843 
