# Supplementary material for: The gut microbiome as mediator between diet and its impact on immune function
Source: Sci Rep. 2022 Mar 25;12:5149. doi: 10.1038/s41598-022-08544-y (PMC8956630; doi:10.1038/s41598-022-08544-y)
Supplement: Supplementary file 4 — Supplementary Information 4. [file 41598_2022_8544_MOESM4_ESM.txt]

$gamma.c
     Meat     Green   Alcohol 
0.1113166 0.1789615 0.1197468 

$gamma.p
     Meat     Green   Alcohol 
1.0000000 0.1094298 1.0000000 

$alpha.c
                                                Meat      Green    Alcohol
Bifidobacterium_adolescentis              0.04790472 0.06985684 0.04227455
Bifidobacterium_angulatum                 0.03487267 0.06120924 0.05463803
Bifidobacterium_bifidum                   0.04344737 0.07496895 0.03600596
Bifidobacterium_catenulatum               0.11186370 0.16294317 0.10509127
Bifidobacterium_longum                    0.04987495 0.07037709 0.04524841
Bifidobacterium_pseudocatenulatum         0.36642442 0.46310440 0.37777420
Collinsella_aerofaciens                   0.04808396 0.10400333 0.03541144
Bacteroides_caccae                        0.06284283 0.10967147 0.05950460
Bacteroides_cellulosilyticus              0.15548060 0.21666999 0.12596027
Bacteroides_coprocola                     0.06601353 0.08170765 0.04895581
Bacteroides_dorei                         0.12070241 0.17089541 0.09761230
Bacteroides_eggerthii                     0.05281692 0.07554957 0.05359901
Bacteroides_faecis                        0.39016758 0.43582139 0.33315780
Bacteroides_intestinalis                  0.04843656 0.07226199 0.04888250
Bacteroides_massiliensis                  0.07060692 0.11985964 0.05779213
Bacteroides_ovatus                        0.09011901 0.13187122 0.08980008
Bacteroides_plebeius                      0.05080861 0.05997322 0.05376714
Bacteroides_stercoris                     0.75246314 0.92528437 0.75585111
Bacteroides_thetaiotaomicron              0.12647930 0.17481001 0.09489859
Bacteroides_uniformis                     0.05285818 0.09007447 0.04257933
Bacteroides_vulgatus                      0.07131920 0.11357617 0.04971713
Bacteroidales_bacterium_ph8               0.08003071 0.12634831 0.06952841
Barnesiella_intestinihominis              0.04862492 0.10002748 0.05209938
Parabacteroides_distasonis                0.12411614 0.20066135 0.12952568
Parabacteroides_merdae                    0.04517455 0.08372613 0.05153452
Parabacteroides_unclassified              0.09792943 0.17587048 0.08121752
Paraprevotella_unclassified               0.08695572 0.10297905 0.05600497
Prevotella_copri                          0.74312605 0.87301432 0.69616120
Prevotella_stercorea                      0.06254132 0.05311821 0.05619376
Alistipes_onderdonkii                     0.14540362 0.18113052 0.11554908
Alistipes_putredinis                      0.04923344 0.09790590 0.04196653
Alistipes_shahii                          0.07295108 0.11538154 0.06352463
Streptococcus_salivarius                  0.10005551 0.13339705 0.08286917
Streptococcus_thermophilus                0.27692103 0.36134822 0.24987073
Clostridium_leptum                        0.16102225 0.19846437 0.13322349
Clostridium_sp_L2_50                      0.04782482 0.07602978 0.03770384
Eubacterium_eligens                       0.07325359 0.13207113 0.07752557
Eubacterium_hallii                        0.06973570 0.11414185 0.05620402
Eubacterium_ramulus                       0.07470417 0.11806226 0.06004323
Eubacterium_rectale                       0.03868662 0.08244311 0.03367212
Eubacterium_siraeum                       0.23510077 0.32456391 0.20057093
Eubacterium_ventriosum                    0.05079883 0.12580728 0.06105002
Anaerostipes_hadrus                       0.13524079 0.18024095 0.10229653
Ruminococcus_gnavus                       0.24085485 0.32274853 0.24900812
Ruminococcus_obeum                        0.05412390 0.12204946 0.04979607
Ruminococcus_torques                      0.07440358 0.11687470 0.04845396
Butyrivibrio_crossotus                    0.04573513 0.06235619 0.04281462
Coprococcus_catus                         0.06774421 0.12606411 0.05261146
Coprococcus_comes                         0.08170393 0.11414612 0.05003470
Coprococcus_eutactus                      0.05418979 0.06482057 0.05528031
Coprococcus_sp_ART55_1                    0.05203528 0.07102883 0.03392793
Dorea_formicigenerans                     0.06470964 0.11835499 0.05593027
Dorea_longicatena                         0.05711717 0.11403830 0.04676899
Lachnospiraceae_bacterium_1_1_57FAA       0.16809878 0.23313965 0.16458792
Lachnospiraceae_bacterium_3_1_46FAA       0.16162353 0.24229665 0.13333221
Lachnospiraceae_bacterium_5_1_63FAA       0.11194755 0.17950496 0.09408776
Lachnospiraceae_bacterium_8_1_57FAA       0.16930939 0.25602082 0.17980688
Roseburia_hominis                         0.09425092 0.15204540 0.09269044
Roseburia_intestinalis                    0.14940668 0.24406867 0.13268986
Roseburia_inulinivorans                   0.08868371 0.10911589 0.05141195
Roseburia_unclassified                    0.28693245 0.36083336 0.27020133
Peptostreptococcaceae_noname_unclassified 0.08319595 0.15061854 0.07715050
Faecalibacterium_prausnitzii              0.09042175 0.11823153 0.08894981
Ruminococcus_bromii                       0.02493735 0.07734304 0.03116475
Ruminococcus_callidus                     0.34404890 0.44085413 0.31402363
Ruminococcus_lactaris                     0.20124128 0.27671005 0.18622579
Ruminococcus_sp_5_1_39BFAA                0.07465662 0.12273613 0.06169896
Subdoligranulum_unclassified              0.06939574 0.08990683 0.04766110
Catenibacterium_mitsuokai                 0.04187979 0.07991642 0.05484722
Eubacterium_biforme                       0.05118717 0.08586142 0.05020191
Phascolarctobacterium_succinatutens       0.04257804 0.07370237 0.04474613
Dialister_invisus                         0.77473600 0.97915532 0.77827794
Megamonas_unclassified                    0.04805077 0.08273490 0.04346184
Escherichia_coli                          0.31160162 0.41265767 0.29438937
Akkermansia_muciniphila                   0.43281216 0.57190460 0.41421036

$alpha.p
                                               Meat       Green Alcohol
Bifidobacterium_adolescentis              1.0000000 0.185621259       1
Bifidobacterium_angulatum                 1.0000000 0.768868205       1
Bifidobacterium_bifidum                   1.0000000 0.172711539       1
Bifidobacterium_catenulatum               1.0000000 0.102436235       1
Bifidobacterium_longum                    1.0000000 0.166005979       1
Bifidobacterium_pseudocatenulatum         1.0000000 0.102740947       1
Collinsella_aerofaciens                   1.0000000 0.166627612       1
Bacteroides_caccae                        1.0000000 0.056856873       1
Bacteroides_cellulosilyticus              1.0000000 0.310062121       1
Bacteroides_coprocola                     1.0000000 0.522949957       1
Bacteroides_dorei                         1.0000000 0.299114319       1
Bacteroides_eggerthii                     1.0000000 0.028941037       1
Bacteroides_faecis                        1.0000000 0.560901689       1
Bacteroides_intestinalis                  1.0000000 0.015623527       1
Bacteroides_massiliensis                  1.0000000 0.187936332       1
Bacteroides_ovatus                        1.0000000 0.006292933       1
Bacteroides_plebeius                      1.0000000 0.307292480       1
Bacteroides_stercoris                     1.0000000 0.016371159       1
Bacteroides_thetaiotaomicron              1.0000000 0.384996754       1
Bacteroides_uniformis                     1.0000000 0.197815073       1
Bacteroides_vulgatus                      1.0000000 0.323705902       1
Bacteroidales_bacterium_ph8               1.0000000 0.166707952       1
Barnesiella_intestinihominis              1.0000000 0.057783738       1
Parabacteroides_distasonis                1.0000000 0.060504281       1
Parabacteroides_merdae                    1.0000000 0.147512633       1
Parabacteroides_unclassified              1.0000000 0.158675333       1
Paraprevotella_unclassified               1.0000000 0.673274293       1
Prevotella_copri                          1.0000000 0.247542211       1
Prevotella_stercorea                      0.3110653 1.000000000       1
Alistipes_onderdonkii                     1.0000000 0.450676413       1
Alistipes_putredinis                      1.0000000 0.114345394       1
Alistipes_shahii                          1.0000000 0.163734776       1
Streptococcus_salivarius                  1.0000000 0.325686640       1
Streptococcus_thermophilus                1.0000000 0.224169975       1
Clostridium_leptum                        1.0000000 0.418704192       1
Clostridium_sp_L2_50                      1.0000000 0.246020118       1
Eubacterium_eligens                       1.0000000 0.062240505       1
Eubacterium_hallii                        1.0000000 0.214979205       1
Eubacterium_ramulus                       1.0000000 0.234373572       1
Eubacterium_rectale                       1.0000000 0.089375587       1
Eubacterium_siraeum                       1.0000000 0.260868918       1
Eubacterium_ventriosum                    1.0000000 0.120666207       1
Anaerostipes_hadrus                       1.0000000 0.414949849       1
Ruminococcus_gnavus                       1.0000000 0.086411492       1
Ruminococcus_obeum                        1.0000000 0.051015975       1
Ruminococcus_torques                      1.0000000 0.367723676       1
Butyrivibrio_crossotus                    1.0000000 0.132715863       1
Coprococcus_catus                         1.0000000 0.187496512       1
Coprococcus_comes                         1.0000000 0.493352976       1
Coprococcus_eutactus                      1.0000000 0.089160749       1
Coprococcus_sp_ART55_1                    1.0000000 0.486831702       1
Dorea_formicigenerans                     1.0000000 0.124396729       1
Dorea_longicatena                         1.0000000 0.136873553       1
Lachnospiraceae_bacterium_1_1_57FAA       1.0000000 0.043437341       1
Lachnospiraceae_bacterium_3_1_46FAA       1.0000000 0.241470217       1
Lachnospiraceae_bacterium_5_1_63FAA       1.0000000 0.190533636       1
Lachnospiraceae_bacterium_8_1_57FAA       1.0000000 0.106129385       1
Roseburia_hominis                         1.0000000 0.022027800       1
Roseburia_intestinalis                    1.0000000 0.133320796       1
Roseburia_inulinivorans                   1.0000000 0.659395744       1
Roseburia_unclassified                    1.0000000 0.166484036       1
Peptostreptococcaceae_noname_unclassified 1.0000000 0.070840361       1
Faecalibacterium_prausnitzii              1.0000000 0.042615044       1
Ruminococcus_bromii                       1.0000000 0.104065904       1
Ruminococcus_callidus                     1.0000000 0.218185998       1
Ruminococcus_lactaris                     1.0000000 0.148445860       1
Ruminococcus_sp_5_1_39BFAA                1.0000000 0.193710309       1
Subdoligranulum_unclassified              1.0000000 0.515966480       1
Catenibacterium_mitsuokai                 1.0000000 0.326522487       1
Eubacterium_biforme                       1.0000000 0.023165074       1
Phascolarctobacterium_succinatutens       1.0000000 0.059608871       1
Dialister_invisus                         1.0000000 0.014453289       1
Megamonas_unclassified                    1.0000000 0.102235077       1
Escherichia_coli                          1.0000000 0.129011757       1
Akkermansia_muciniphila                   1.0000000 0.103263069       1

$beta.c
             Bifidobacterium_adolescentis 
                               0.07981813 
                Bifidobacterium_angulatum 
                               0.05984063 
                  Bifidobacterium_bifidum 
                               0.07157854 
              Bifidobacterium_catenulatum 
                               0.13983532 
                   Bifidobacterium_longum 
                               0.09351423 
        Bifidobacterium_pseudocatenulatum 
                               0.38855654 
                  Collinsella_aerofaciens 
                               0.09169577 
                       Bacteroides_caccae 
                               0.10376553 
             Bacteroides_cellulosilyticus 
                               0.18460159 
                    Bacteroides_coprocola 
                               0.06594273 
                        Bacteroides_dorei 
                               0.13675465 
                    Bacteroides_eggerthii 
                               0.05872466 
                       Bacteroides_faecis 
                               0.37276944 
                 Bacteroides_intestinalis 
                               0.06421121 
                 Bacteroides_massiliensis 
                               0.11717109 
                       Bacteroides_ovatus 
                               0.11542786 
                     Bacteroides_plebeius 
                               0.06352544 
                    Bacteroides_stercoris 
                               0.35128016 
             Bacteroides_thetaiotaomicron 
                               0.12954883 
                    Bacteroides_uniformis 
                               0.10406343 
                     Bacteroides_vulgatus 
                               0.09107677 
              Bacteroidales_bacterium_ph8 
                               0.11009192 
             Barnesiella_intestinihominis 
                               0.08537294 
               Parabacteroides_distasonis 
                               0.14595554 
                   Parabacteroides_merdae 
                               0.08292960 
             Parabacteroides_unclassified 
                               0.11672624 
              Paraprevotella_unclassified 
                               0.10526129 
                         Prevotella_copri 
                               0.60879224 
                     Prevotella_stercorea 
                               0.04144319 
                    Alistipes_onderdonkii 
                               0.14554342 
                     Alistipes_putredinis 
                               0.06895221 
                         Alistipes_shahii 
                               0.10954132 
                 Streptococcus_salivarius 
                               0.12574361 
               Streptococcus_thermophilus 
                               0.30320938 
                       Clostridium_leptum 
                               0.19541445 
                     Clostridium_sp_L2_50 
                               0.07562852 
                      Eubacterium_eligens 
                               0.12849297 
                       Eubacterium_hallii 
                               0.10913481 
                      Eubacterium_ramulus 
                               0.11111897 
                      Eubacterium_rectale 
                               0.08958758 
                      Eubacterium_siraeum 
                               0.29751601 
                   Eubacterium_ventriosum 
                               0.11608595 
                      Anaerostipes_hadrus 
                               0.16210047 
                      Ruminococcus_gnavus 
                               0.25303543 
                       Ruminococcus_obeum 
                               0.10610010 
                     Ruminococcus_torques 
                               0.10578249 
                   Butyrivibrio_crossotus 
                               0.05959940 
                        Coprococcus_catus 
                               0.10907453 
                        Coprococcus_comes 
                               0.09895747 
                     Coprococcus_eutactus 
                               0.05740426 
                   Coprococcus_sp_ART55_1 
                               0.07737558 
                    Dorea_formicigenerans 
                               0.09538153 
                        Dorea_longicatena 
                               0.08807123 
      Lachnospiraceae_bacterium_1_1_57FAA 
                               0.18882219 
      Lachnospiraceae_bacterium_3_1_46FAA 
                               0.18373760 
      Lachnospiraceae_bacterium_5_1_63FAA 
                               0.14053827 
      Lachnospiraceae_bacterium_8_1_57FAA 
                               0.24658801 
                        Roseburia_hominis 
                               0.13560402 
                   Roseburia_intestinalis 
                               0.20613219 
                  Roseburia_inulinivorans 
                               0.10133588 
                   Roseburia_unclassified 
                               0.30621865 
Peptostreptococcaceae_noname_unclassified 
                               0.14847606 
             Faecalibacterium_prausnitzii 
                               0.12861505 
                      Ruminococcus_bromii 
                               0.06324866 
                    Ruminococcus_callidus 
                               0.38967025 
                    Ruminococcus_lactaris 
                               0.27048752 
               Ruminococcus_sp_5_1_39BFAA 
                               0.10955552 
             Subdoligranulum_unclassified 
                               0.10133553 
                Catenibacterium_mitsuokai 
                               0.06187856 
                      Eubacterium_biforme 
                               0.08723857 
      Phascolarctobacterium_succinatutens 
                               0.05431343 
                        Dialister_invisus 
                               0.89819185 
                   Megamonas_unclassified 
                               0.06388704 
                         Escherichia_coli 
                               0.33274547 
                  Akkermansia_muciniphila 
                               0.43683612 

$beta.p
             Bifidobacterium_adolescentis 
                             1.000000e+00 
                Bifidobacterium_angulatum 
                             1.000000e+00 
                  Bifidobacterium_bifidum 
                             1.000000e+00 
              Bifidobacterium_catenulatum 
                             1.000000e+00 
                   Bifidobacterium_longum 
                             1.000000e+00 
        Bifidobacterium_pseudocatenulatum 
                             6.878731e-03 
                  Collinsella_aerofaciens 
                             1.000000e+00 
                       Bacteroides_caccae 
                             1.000000e+00 
             Bacteroides_cellulosilyticus 
                             1.000000e+00 
                    Bacteroides_coprocola 
                             1.000000e+00 
                        Bacteroides_dorei 
                             1.000000e+00 
                    Bacteroides_eggerthii 
                             1.000000e+00 
                       Bacteroides_faecis 
                             7.618191e-03 
                 Bacteroides_intestinalis 
                             1.000000e+00 
                 Bacteroides_massiliensis 
                             1.000000e+00 
                       Bacteroides_ovatus 
                             1.000000e+00 
                     Bacteroides_plebeius 
                             1.000000e+00 
                    Bacteroides_stercoris 
                             3.741619e-06 
             Bacteroides_thetaiotaomicron 
                             1.000000e+00 
                    Bacteroides_uniformis 
                             1.000000e+00 
                     Bacteroides_vulgatus 
                             1.000000e+00 
              Bacteroidales_bacterium_ph8 
                             1.000000e+00 
             Barnesiella_intestinihominis 
                             1.000000e+00 
               Parabacteroides_distasonis 
                             1.000000e+00 
                   Parabacteroides_merdae 
                             1.000000e+00 
             Parabacteroides_unclassified 
                             1.000000e+00 
              Paraprevotella_unclassified 
                             1.000000e+00 
                         Prevotella_copri 
                             1.005275e-07 
                     Prevotella_stercorea 
                             1.000000e+00 
                    Alistipes_onderdonkii 
                             1.000000e+00 
                     Alistipes_putredinis 
                             1.000000e+00 
                         Alistipes_shahii 
                             1.000000e+00 
                 Streptococcus_salivarius 
                             1.000000e+00 
               Streptococcus_thermophilus 
                             1.000000e+00 
                       Clostridium_leptum 
                             1.000000e+00 
                     Clostridium_sp_L2_50 
                             1.000000e+00 
                      Eubacterium_eligens 
                             1.000000e+00 
                       Eubacterium_hallii 
                             1.000000e+00 
                      Eubacterium_ramulus 
                             1.000000e+00 
                      Eubacterium_rectale 
                             1.000000e+00 
                      Eubacterium_siraeum 
                             1.000000e+00 
                   Eubacterium_ventriosum 
                             1.000000e+00 
                      Anaerostipes_hadrus 
                             1.000000e+00 
                      Ruminococcus_gnavus 
                             1.000000e+00 
                       Ruminococcus_obeum 
                             1.000000e+00 
                     Ruminococcus_torques 
                             1.000000e+00 
                   Butyrivibrio_crossotus 
                             1.000000e+00 
                        Coprococcus_catus 
                             1.000000e+00 
                        Coprococcus_comes 
                             1.000000e+00 
                     Coprococcus_eutactus 
                             1.000000e+00 
                   Coprococcus_sp_ART55_1 
                             1.000000e+00 
                    Dorea_formicigenerans 
                             1.000000e+00 
                        Dorea_longicatena 
                             1.000000e+00 
      Lachnospiraceae_bacterium_1_1_57FAA 
                             1.000000e+00 
      Lachnospiraceae_bacterium_3_1_46FAA 
                             1.000000e+00 
      Lachnospiraceae_bacterium_5_1_63FAA 
                             1.000000e+00 
      Lachnospiraceae_bacterium_8_1_57FAA 
                             1.000000e+00 
                        Roseburia_hominis 
                             1.000000e+00 
                   Roseburia_intestinalis 
                             1.000000e+00 
                  Roseburia_inulinivorans 
                             1.000000e+00 
                   Roseburia_unclassified 
                             7.046288e-02 
Peptostreptococcaceae_noname_unclassified 
                             1.000000e+00 
             Faecalibacterium_prausnitzii 
                             1.000000e+00 
                      Ruminococcus_bromii 
                             1.000000e+00 
                    Ruminococcus_callidus 
                             1.502587e-02 
                    Ruminococcus_lactaris 
                             1.000000e+00 
               Ruminococcus_sp_5_1_39BFAA 
                             1.000000e+00 
             Subdoligranulum_unclassified 
                             1.000000e+00 
                Catenibacterium_mitsuokai 
                             1.000000e+00 
                      Eubacterium_biforme 
                             1.000000e+00 
      Phascolarctobacterium_succinatutens 
                             1.000000e+00 
                        Dialister_invisus 
                             9.122660e-04 
                   Megamonas_unclassified 
                             1.000000e+00 
                         Escherichia_coli 
                             3.407659e-02 
                  Akkermansia_muciniphila 
                             3.090846e-03 

$mediation.p
             Bifidobacterium_adolescentis 
                               1.00000000 
                Bifidobacterium_angulatum 
                               1.00000000 
                  Bifidobacterium_bifidum 
                               1.00000000 
              Bifidobacterium_catenulatum 
                               1.00000000 
                   Bifidobacterium_longum 
                               1.00000000 
        Bifidobacterium_pseudocatenulatum 
                               0.10274095 
                  Collinsella_aerofaciens 
                               1.00000000 
                       Bacteroides_caccae 
                               1.00000000 
             Bacteroides_cellulosilyticus 
                               1.00000000 
                    Bacteroides_coprocola 
                               1.00000000 
                        Bacteroides_dorei 
                               1.00000000 
                    Bacteroides_eggerthii 
                               1.00000000 
                       Bacteroides_faecis 
                               0.56090169 
                 Bacteroides_intestinalis 
                               1.00000000 
                 Bacteroides_massiliensis 
                               1.00000000 
                       Bacteroides_ovatus 
                               1.00000000 
                     Bacteroides_plebeius 
                               1.00000000 
                    Bacteroides_stercoris 
                               0.01637116 
             Bacteroides_thetaiotaomicron 
                               1.00000000 
                    Bacteroides_uniformis 
                               1.00000000 
                     Bacteroides_vulgatus 
                               1.00000000 
              Bacteroidales_bacterium_ph8 
                               1.00000000 
             Barnesiella_intestinihominis 
                               1.00000000 
               Parabacteroides_distasonis 
                               1.00000000 
                   Parabacteroides_merdae 
                               1.00000000 
             Parabacteroides_unclassified 
                               1.00000000 
              Paraprevotella_unclassified 
                               1.00000000 
                         Prevotella_copri 
                               0.24754221 
                     Prevotella_stercorea 
                               1.00000000 
                    Alistipes_onderdonkii 
                               1.00000000 
                     Alistipes_putredinis 
                               1.00000000 
                         Alistipes_shahii 
                               1.00000000 
                 Streptococcus_salivarius 
                               1.00000000 
               Streptococcus_thermophilus 
                               1.00000000 
                       Clostridium_leptum 
                               1.00000000 
                     Clostridium_sp_L2_50 
                               1.00000000 
                      Eubacterium_eligens 
                               1.00000000 
                       Eubacterium_hallii 
                               1.00000000 
                      Eubacterium_ramulus 
                               1.00000000 
                      Eubacterium_rectale 
                               1.00000000 
                      Eubacterium_siraeum 
                               1.00000000 
                   Eubacterium_ventriosum 
                               1.00000000 
                      Anaerostipes_hadrus 
                               1.00000000 
                      Ruminococcus_gnavus 
                               1.00000000 
                       Ruminococcus_obeum 
                               1.00000000 
                     Ruminococcus_torques 
                               1.00000000 
                   Butyrivibrio_crossotus 
                               1.00000000 
                        Coprococcus_catus 
                               1.00000000 
                        Coprococcus_comes 
                               1.00000000 
                     Coprococcus_eutactus 
                               1.00000000 
                   Coprococcus_sp_ART55_1 
                               1.00000000 
                    Dorea_formicigenerans 
                               1.00000000 
                        Dorea_longicatena 
                               1.00000000 
      Lachnospiraceae_bacterium_1_1_57FAA 
                               1.00000000 
      Lachnospiraceae_bacterium_3_1_46FAA 
                               1.00000000 
      Lachnospiraceae_bacterium_5_1_63FAA 
                               1.00000000 
      Lachnospiraceae_bacterium_8_1_57FAA 
                               1.00000000 
                        Roseburia_hominis 
                               1.00000000 
                   Roseburia_intestinalis 
                               1.00000000 
                  Roseburia_inulinivorans 
                               1.00000000 
                   Roseburia_unclassified 
                               0.16648404 
Peptostreptococcaceae_noname_unclassified 
                               1.00000000 
             Faecalibacterium_prausnitzii 
                               1.00000000 
                      Ruminococcus_bromii 
                               1.00000000 
                    Ruminococcus_callidus 
                               0.21818600 
                    Ruminococcus_lactaris 
                               1.00000000 
               Ruminococcus_sp_5_1_39BFAA 
                               1.00000000 
             Subdoligranulum_unclassified 
                               1.00000000 
                Catenibacterium_mitsuokai 
                               1.00000000 
                      Eubacterium_biforme 
                               1.00000000 
      Phascolarctobacterium_succinatutens 
                               1.00000000 
                        Dialister_invisus 
                               0.01445329 
                   Megamonas_unclassified 
                               1.00000000 
                         Escherichia_coli 
                               0.12901176 
                  Akkermansia_muciniphila 
                               0.10326307 
