# Supplementary material for: The gut microbiome as mediator between diet and its impact on immune function
Source: Sci Rep. 2022 Mar 25;12:5149. doi: 10.1038/s41598-022-08544-y (PMC8956630; doi:10.1038/s41598-022-08544-y)
Supplement: Supplementary file 5 — Supplementary Information 5. [file 41598_2022_8544_MOESM5_ESM.txt]

$gamma.c
      Meat      Green    Alcohol 
0.09660040 0.11899854 0.08637501 

$gamma.p
     Meat     Green   Alcohol 
1.0000000 0.2973802 1.0000000 

$alpha.c
                                                Meat      Green    Alcohol
Bifidobacterium_adolescentis              0.04790140 0.06922735 0.04170441
Bifidobacterium_angulatum                 0.03456975 0.06125212 0.05498438
Bifidobacterium_bifidum                   0.04325282 0.07591915 0.03654468
Bifidobacterium_catenulatum               0.10776795 0.15847198 0.10329613
Bifidobacterium_longum                    0.04946188 0.07244131 0.04570713
Bifidobacterium_pseudocatenulatum         0.38144759 0.47822986 0.38779703
Collinsella_aerofaciens                   0.04793052 0.10335235 0.03608552
Bacteroides_caccae                        0.06079381 0.10822224 0.05768621
Bacteroides_cellulosilyticus              0.15453469 0.21668403 0.12580297
Bacteroides_coprocola                     0.06578541 0.08157861 0.04910070
Bacteroides_dorei                         0.12055155 0.17063783 0.09705526
Bacteroides_eggerthii                     0.44514119 0.51011574 0.40030074
Bacteroides_faecis                        0.38767829 0.43082268 0.33020565
Bacteroides_intestinalis                  0.04818952 0.07300580 0.04908257
Bacteroides_massiliensis                  0.07046324 0.11633898 0.05536206
Bacteroides_ovatus                        0.08939316 0.13218348 0.08856773
Bacteroides_plebeius                      0.05052522 0.06018014 0.05388168
Bacteroides_stercoris                     0.75094314 0.92206691 0.75682734
Bacteroides_thetaiotaomicron              0.12591214 0.17399220 0.09579880
Bacteroides_uniformis                     0.05234807 0.09328323 0.04157225
Bacteroides_vulgatus                      0.07206810 0.10861217 0.04832773
Bacteroidales_bacterium_ph8               0.07944415 0.12678981 0.06905512
Barnesiella_intestinihominis              0.04758434 0.10096926 0.05096226
Parabacteroides_distasonis                0.12321692 0.20101879 0.12825264
Parabacteroides_merdae                    0.04502371 0.08157865 0.05225129
Parabacteroides_unclassified              0.09726064 0.17558299 0.08122907
Paraprevotella_unclassified               0.08687018 0.10449126 0.05657762
Prevotella_copri                          0.74041003 0.86999110 0.69805422
Prevotella_stercorea                      0.06236461 0.05295882 0.05623461
Alistipes_onderdonkii                     0.14545707 0.18419475 0.11601789
Alistipes_putredinis                      0.04901068 0.09716854 0.04289693
Alistipes_shahii                          0.07301357 0.11748783 0.06544179
Streptococcus_salivarius                  0.09957091 0.13343342 0.08314827
Streptococcus_thermophilus                0.27109243 0.35424748 0.24418745
Clostridium_leptum                        0.16084187 0.19841738 0.13436341
Clostridium_sp_L2_50                      0.04899051 0.07689675 0.03742326
Eubacterium_eligens                       0.07285835 0.13259111 0.07840204
Eubacterium_hallii                        0.06976301 0.11460595 0.05661021
Eubacterium_ramulus                       0.07469667 0.11946138 0.06075909
Eubacterium_rectale                       0.03834989 0.08200791 0.03337978
Eubacterium_siraeum                       0.23431971 0.32154067 0.20128824
Eubacterium_ventriosum                    0.05007619 0.12427618 0.05876679
Anaerostipes_hadrus                       0.13267989 0.17705863 0.10034877
Ruminococcus_gnavus                       0.24478430 0.32463769 0.25133705
Ruminococcus_obeum                        0.05444606 0.12338669 0.05193296
Ruminococcus_torques                      0.07420160 0.11445151 0.04885390
Butyrivibrio_crossotus                    0.04541614 0.06240273 0.04282975
Coprococcus_catus                         0.06801929 0.12544257 0.05236091
Coprococcus_comes                         0.08311494 0.11218430 0.05136331
Coprococcus_eutactus                      0.05394570 0.06480839 0.05528426
Coprococcus_sp_ART55_1                    0.05039567 0.07018564 0.03324895
Dorea_formicigenerans                     0.06465633 0.11594851 0.05823821
Dorea_longicatena                         0.05706387 0.11358008 0.04617313
Lachnospiraceae_bacterium_1_1_57FAA       0.16678513 0.23334427 0.16472590
Lachnospiraceae_bacterium_3_1_46FAA       0.16343429 0.24320741 0.13713939
Lachnospiraceae_bacterium_5_1_63FAA       0.11080306 0.18127063 0.09368033
Lachnospiraceae_bacterium_8_1_57FAA       0.16238666 0.24916276 0.17427642
Roseburia_hominis                         0.09430646 0.15399363 0.09294461
Roseburia_intestinalis                    0.15186150 0.24233634 0.13676792
Roseburia_inulinivorans                   0.08811176 0.10759584 0.05273392
Roseburia_unclassified                    0.26672700 0.34595013 0.25536657
Peptostreptococcaceae_noname_unclassified 0.08230824 0.14829787 0.07751707
Faecalibacterium_prausnitzii              0.08951390 0.11830977 0.08766421
Ruminococcus_bromii                       0.02491302 0.07966385 0.03015640
Ruminococcus_callidus                     0.34198165 0.43991563 0.31749252
Ruminococcus_lactaris                     0.20383009 0.28055628 0.18727524
Ruminococcus_sp_5_1_39BFAA                0.07341765 0.12148475 0.06106470
Subdoligranulum_unclassified              0.07054001 0.08890439 0.04802839
Catenibacterium_mitsuokai                 0.04165970 0.07991251 0.05482734
Eubacterium_biforme                       0.05282407 0.09041418 0.05211188
Phascolarctobacterium_succinatutens       0.04220041 0.07431169 0.04462936
Dialister_invisus                         0.80009271 1.00651062 0.80790404
Megamonas_unclassified                    0.04786615 0.08323078 0.04355541
Escherichia_coli                          0.30673838 0.41097231 0.29337642
Akkermansia_muciniphila                   0.42976053 0.57130075 0.41383354

$alpha.p
                                               Meat      Green Alcohol
Bifidobacterium_adolescentis              1.0000000 0.20654338       1
Bifidobacterium_angulatum                 1.0000000 0.78366361       1
Bifidobacterium_bifidum                   1.0000000 0.15269752       1
Bifidobacterium_catenulatum               1.0000000 0.06973176       1
Bifidobacterium_longum                    1.0000000 0.12421617       1
Bifidobacterium_pseudocatenulatum         1.0000000 0.05603089       1
Collinsella_aerofaciens                   1.0000000 0.15822061       1
Bacteroides_caccae                        1.0000000 0.05241471       1
Bacteroides_cellulosilyticus              1.0000000 0.30023815       1
Bacteroides_coprocola                     1.0000000 0.51513269       1
Bacteroides_dorei                         1.0000000 0.30358787       1
Bacteroides_eggerthii                     1.0000000 0.39929136       1
Bacteroides_faecis                        1.0000000 0.57833521       1
Bacteroides_intestinalis                  1.0000000 0.03029581       1
Bacteroides_massiliensis                  1.0000000 0.22924526       1
Bacteroides_ovatus                        1.0000000 0.01579898       1
Bacteroides_plebeius                      1.0000000 0.33370291       1
Bacteroides_stercoris                     1.0000000 0.02892530       1
Bacteroides_thetaiotaomicron              1.0000000 0.37405505       1
Bacteroides_uniformis                     1.0000000 0.18983694       1
Bacteroides_vulgatus                      1.0000000 0.38348590       1
Bacteroidales_bacterium_ph8               1.0000000 0.16195459       1
Barnesiella_intestinihominis              1.0000000 0.05397982       1
Parabacteroides_distasonis                1.0000000 0.05525556       1
Parabacteroides_merdae                    1.0000000 0.17931198       1
Parabacteroides_unclassified              1.0000000 0.15225561       1
Paraprevotella_unclassified               1.0000000 0.64468962       1
Prevotella_copri                          1.0000000 0.22791553       1
Prevotella_stercorea                      0.3343784 1.00000000       1
Alistipes_onderdonkii                     1.0000000 0.42496020       1
Alistipes_putredinis                      1.0000000 0.09837281       1
Alistipes_shahii                          1.0000000 0.12896145       1
Streptococcus_salivarius                  1.0000000 0.31128404       1
Streptococcus_thermophilus                1.0000000 0.22599951       1
Clostridium_leptum                        1.0000000 0.40480152       1
Clostridium_sp_L2_50                      1.0000000 0.27599345       1
Eubacterium_eligens                       1.0000000 0.08029700       1
Eubacterium_hallii                        1.0000000 0.20817874       1
Eubacterium_ramulus                       1.0000000 0.21888553       1
Eubacterium_rectale                       1.0000000 0.08881911       1
Eubacterium_siraeum                       1.0000000 0.25694256       1
Eubacterium_ventriosum                    1.0000000 0.10249070       1
Anaerostipes_hadrus                       1.0000000 0.41364744       1
Ruminococcus_gnavus                       1.0000000 0.07063737       1
Ruminococcus_obeum                        1.0000000 0.02959730       1
Ruminococcus_torques                      1.0000000 0.37546210       1
Butyrivibrio_crossotus                    1.0000000 0.11643025       1
Coprococcus_catus                         1.0000000 0.19566533       1
Coprococcus_comes                         1.0000000 0.52430886       1
Coprococcus_eutactus                      1.0000000 0.10813343       1
Coprococcus_sp_ART55_1                    1.0000000 0.46056845       1
Dorea_formicigenerans                     1.0000000 0.09705202       1
Dorea_longicatena                         1.0000000 0.14425006       1
Lachnospiraceae_bacterium_1_1_57FAA       1.0000000 0.02519017       1
Lachnospiraceae_bacterium_3_1_46FAA       1.0000000 0.22950143       1
Lachnospiraceae_bacterium_5_1_63FAA       1.0000000 0.17712019       1
Lachnospiraceae_bacterium_8_1_57FAA       1.0000000 0.12099386       1
Roseburia_hominis                         1.0000000 0.01865375       1
Roseburia_intestinalis                    1.0000000 0.12659531       1
Roseburia_inulinivorans                   1.0000000 0.65825765       1
Roseburia_unclassified                    1.0000000 0.11016389       1
Peptostreptococcaceae_noname_unclassified 1.0000000 0.05786946       1
Faecalibacterium_prausnitzii              1.0000000 0.05141881       1
Ruminococcus_bromii                       1.0000000 0.08297323       1
Ruminococcus_callidus                     1.0000000 0.18159279       1
Ruminococcus_lactaris                     1.0000000 0.15955919       1
Ruminococcus_sp_5_1_39BFAA                1.0000000 0.18594569       1
Subdoligranulum_unclassified              1.0000000 0.55587358       1
Catenibacterium_mitsuokai                 1.0000000 0.33005275       1
Eubacterium_biforme                       1.0000000 0.01551993       1
Phascolarctobacterium_succinatutens       1.0000000 0.06491406       1
Dialister_invisus                         1.0000000 0.03188705       1
Megamonas_unclassified                    1.0000000 0.09470285       1
Escherichia_coli                          1.0000000 0.09926904       1
Akkermansia_muciniphila                   1.0000000 0.08785290       1

$beta.c
             Bifidobacterium_adolescentis 
                               0.03964747 
                Bifidobacterium_angulatum 
                               0.03943928 
                  Bifidobacterium_bifidum 
                               0.03725503 
              Bifidobacterium_catenulatum 
                               0.09823638 
                   Bifidobacterium_longum 
                               0.05230882 
        Bifidobacterium_pseudocatenulatum 
                               0.31736415 
                  Collinsella_aerofaciens 
                               0.04699777 
                       Bacteroides_caccae 
                               0.05690060 
             Bacteroides_cellulosilyticus 
                               0.12591134 
                    Bacteroides_coprocola 
                               0.03833889 
                        Bacteroides_dorei 
                               0.09965879 
                    Bacteroides_eggerthii 
                               0.32199703 
                       Bacteroides_faecis 
                               0.30527623 
                 Bacteroides_intestinalis 
                               0.04422445 
                 Bacteroides_massiliensis 
                               0.06237375 
                       Bacteroides_ovatus 
                               0.07633785 
                     Bacteroides_plebeius 
                               0.03376135 
                    Bacteroides_stercoris 
                               0.34518470 
             Bacteroides_thetaiotaomicron 
                               0.11207914 
                    Bacteroides_uniformis 
                               0.04504507 
                     Bacteroides_vulgatus 
                               0.05321884 
              Bacteroidales_bacterium_ph8 
                               0.05146801 
             Barnesiella_intestinihominis 
                               0.04614247 
               Parabacteroides_distasonis 
                               0.12247982 
                   Parabacteroides_merdae 
                               0.04847604 
             Parabacteroides_unclassified 
                               0.08543710 
              Paraprevotella_unclassified 
                               0.04986202 
                         Prevotella_copri 
                               0.51333029 
                     Prevotella_stercorea 
                               0.04122409 
                    Alistipes_onderdonkii 
                               0.12224321 
                     Alistipes_putredinis 
                               0.05457921 
                         Alistipes_shahii 
                               0.06767558 
                 Streptococcus_salivarius 
                               0.08306694 
               Streptococcus_thermophilus 
                               0.20460265 
                       Clostridium_leptum 
                               0.12867440 
                     Clostridium_sp_L2_50 
                               0.04510839 
                      Eubacterium_eligens 
                               0.06234231 
                       Eubacterium_hallii 
                               0.06606958 
                      Eubacterium_ramulus 
                               0.06883773 
                      Eubacterium_rectale 
                               0.05225877 
                      Eubacterium_siraeum 
                               0.18225918 
                   Eubacterium_ventriosum 
                               0.05133955 
                      Anaerostipes_hadrus 
                               0.10203558 
                      Ruminococcus_gnavus 
                               0.22706889 
                       Ruminococcus_obeum 
                               0.05612755 
                     Ruminococcus_torques 
                               0.05341525 
                   Butyrivibrio_crossotus 
                               0.03049619 
                        Coprococcus_catus 
                               0.06984481 
                        Coprococcus_comes 
                               0.05728316 
                     Coprococcus_eutactus 
                               0.04371942 
                   Coprococcus_sp_ART55_1 
                               0.03863992 
                    Dorea_formicigenerans 
                               0.05205509 
                        Dorea_longicatena 
                               0.05583768 
      Lachnospiraceae_bacterium_1_1_57FAA 
                               0.13369522 
      Lachnospiraceae_bacterium_3_1_46FAA 
                               0.14435926 
      Lachnospiraceae_bacterium_5_1_63FAA 
                               0.09603083 
      Lachnospiraceae_bacterium_8_1_57FAA 
                               0.17302063 
                        Roseburia_hominis 
                               0.09508017 
                   Roseburia_intestinalis 
                               0.12659307 
                  Roseburia_inulinivorans 
                               0.06020212 
                   Roseburia_unclassified 
                               0.23043193 
Peptostreptococcaceae_noname_unclassified 
                               0.08074753 
             Faecalibacterium_prausnitzii 
                               0.06969606 
                      Ruminococcus_bromii 
                               0.03553641 
                    Ruminococcus_callidus 
                               0.26868195 
                    Ruminococcus_lactaris 
                               0.15316966 
               Ruminococcus_sp_5_1_39BFAA 
                               0.05503144 
             Subdoligranulum_unclassified 
                               0.05651936 
                Catenibacterium_mitsuokai 
                               0.03021925 
                      Eubacterium_biforme 
                               0.05087188 
      Phascolarctobacterium_succinatutens 
                               0.03932440 
                        Dialister_invisus 
                               0.85119034 
                   Megamonas_unclassified 
                               0.04101615 
                         Escherichia_coli 
                               0.23328821 
                  Akkermansia_muciniphila 
                               0.31194127 

$beta.p
             Bifidobacterium_adolescentis 
                             1.000000e+00 
                Bifidobacterium_angulatum 
                             1.000000e+00 
                  Bifidobacterium_bifidum 
                             1.000000e+00 
              Bifidobacterium_catenulatum 
                             1.000000e+00 
                   Bifidobacterium_longum 
                             1.000000e+00 
        Bifidobacterium_pseudocatenulatum 
                             1.000000e+00 
                  Collinsella_aerofaciens 
                             1.000000e+00 
                       Bacteroides_caccae 
                             1.000000e+00 
             Bacteroides_cellulosilyticus 
                             1.000000e+00 
                    Bacteroides_coprocola 
                             1.000000e+00 
                        Bacteroides_dorei 
                             1.000000e+00 
                    Bacteroides_eggerthii 
                             7.637374e-02 
                       Bacteroides_faecis 
                             1.000000e+00 
                 Bacteroides_intestinalis 
                             1.000000e+00 
                 Bacteroides_massiliensis 
                             1.000000e+00 
                       Bacteroides_ovatus 
                             1.000000e+00 
                     Bacteroides_plebeius 
                             1.000000e+00 
                    Bacteroides_stercoris 
                             1.796249e-06 
             Bacteroides_thetaiotaomicron 
                             1.000000e+00 
                    Bacteroides_uniformis 
                             1.000000e+00 
                     Bacteroides_vulgatus 
                             1.000000e+00 
              Bacteroidales_bacterium_ph8 
                             1.000000e+00 
             Barnesiella_intestinihominis 
                             1.000000e+00 
               Parabacteroides_distasonis 
                             1.000000e+00 
                   Parabacteroides_merdae 
                             1.000000e+00 
             Parabacteroides_unclassified 
                             1.000000e+00 
              Paraprevotella_unclassified 
                             1.000000e+00 
                         Prevotella_copri 
                             8.982013e-07 
                     Prevotella_stercorea 
                             1.000000e+00 
                    Alistipes_onderdonkii 
                             1.000000e+00 
                     Alistipes_putredinis 
                             1.000000e+00 
                         Alistipes_shahii 
                             1.000000e+00 
                 Streptococcus_salivarius 
                             1.000000e+00 
               Streptococcus_thermophilus 
                             1.000000e+00 
                       Clostridium_leptum 
                             1.000000e+00 
                     Clostridium_sp_L2_50 
                             1.000000e+00 
                      Eubacterium_eligens 
                             1.000000e+00 
                       Eubacterium_hallii 
                             1.000000e+00 
                      Eubacterium_ramulus 
                             1.000000e+00 
                      Eubacterium_rectale 
                             1.000000e+00 
                      Eubacterium_siraeum 
                             1.000000e+00 
                   Eubacterium_ventriosum 
                             1.000000e+00 
                      Anaerostipes_hadrus 
                             1.000000e+00 
                      Ruminococcus_gnavus 
                             1.000000e+00 
                       Ruminococcus_obeum 
                             1.000000e+00 
                     Ruminococcus_torques 
                             1.000000e+00 
                   Butyrivibrio_crossotus 
                             1.000000e+00 
                        Coprococcus_catus 
                             1.000000e+00 
                        Coprococcus_comes 
                             1.000000e+00 
                     Coprococcus_eutactus 
                             1.000000e+00 
                   Coprococcus_sp_ART55_1 
                             1.000000e+00 
                    Dorea_formicigenerans 
                             1.000000e+00 
                        Dorea_longicatena 
                             1.000000e+00 
      Lachnospiraceae_bacterium_1_1_57FAA 
                             1.000000e+00 
      Lachnospiraceae_bacterium_3_1_46FAA 
                             1.000000e+00 
      Lachnospiraceae_bacterium_5_1_63FAA 
                             1.000000e+00 
      Lachnospiraceae_bacterium_8_1_57FAA 
                             1.000000e+00 
                        Roseburia_hominis 
                             1.000000e+00 
                   Roseburia_intestinalis 
                             1.000000e+00 
                  Roseburia_inulinivorans 
                             1.000000e+00 
                   Roseburia_unclassified 
                             1.000000e+00 
Peptostreptococcaceae_noname_unclassified 
                             1.000000e+00 
             Faecalibacterium_prausnitzii 
                             1.000000e+00 
                      Ruminococcus_bromii 
                             1.000000e+00 
                    Ruminococcus_callidus 
                             1.000000e+00 
                    Ruminococcus_lactaris 
                             1.000000e+00 
               Ruminococcus_sp_5_1_39BFAA 
                             1.000000e+00 
             Subdoligranulum_unclassified 
                             1.000000e+00 
                Catenibacterium_mitsuokai 
                             1.000000e+00 
                      Eubacterium_biforme 
                             1.000000e+00 
      Phascolarctobacterium_succinatutens 
                             1.000000e+00 
                        Dialister_invisus 
                             1.542021e-04 
                   Megamonas_unclassified 
                             1.000000e+00 
                         Escherichia_coli 
                             1.000000e+00 
                  Akkermansia_muciniphila 
                             1.000000e+00 

$mediation.p
             Bifidobacterium_adolescentis 
                               1.00000000 
                Bifidobacterium_angulatum 
                               1.00000000 
                  Bifidobacterium_bifidum 
                               1.00000000 
              Bifidobacterium_catenulatum 
                               1.00000000 
                   Bifidobacterium_longum 
                               1.00000000 
        Bifidobacterium_pseudocatenulatum 
                               1.00000000 
                  Collinsella_aerofaciens 
                               1.00000000 
                       Bacteroides_caccae 
                               1.00000000 
             Bacteroides_cellulosilyticus 
                               1.00000000 
                    Bacteroides_coprocola 
                               1.00000000 
                        Bacteroides_dorei 
                               1.00000000 
                    Bacteroides_eggerthii 
                               0.39929136 
                       Bacteroides_faecis 
                               1.00000000 
                 Bacteroides_intestinalis 
                               1.00000000 
                 Bacteroides_massiliensis 
                               1.00000000 
                       Bacteroides_ovatus 
                               1.00000000 
                     Bacteroides_plebeius 
                               1.00000000 
                    Bacteroides_stercoris 
                               0.02892530 
             Bacteroides_thetaiotaomicron 
                               1.00000000 
                    Bacteroides_uniformis 
                               1.00000000 
                     Bacteroides_vulgatus 
                               1.00000000 
              Bacteroidales_bacterium_ph8 
                               1.00000000 
             Barnesiella_intestinihominis 
                               1.00000000 
               Parabacteroides_distasonis 
                               1.00000000 
                   Parabacteroides_merdae 
                               1.00000000 
             Parabacteroides_unclassified 
                               1.00000000 
              Paraprevotella_unclassified 
                               1.00000000 
                         Prevotella_copri 
                               0.22791553 
                     Prevotella_stercorea 
                               1.00000000 
                    Alistipes_onderdonkii 
                               1.00000000 
                     Alistipes_putredinis 
                               1.00000000 
                         Alistipes_shahii 
                               1.00000000 
                 Streptococcus_salivarius 
                               1.00000000 
               Streptococcus_thermophilus 
                               1.00000000 
                       Clostridium_leptum 
                               1.00000000 
                     Clostridium_sp_L2_50 
                               1.00000000 
                      Eubacterium_eligens 
                               1.00000000 
                       Eubacterium_hallii 
                               1.00000000 
                      Eubacterium_ramulus 
                               1.00000000 
                      Eubacterium_rectale 
                               1.00000000 
                      Eubacterium_siraeum 
                               1.00000000 
                   Eubacterium_ventriosum 
                               1.00000000 
                      Anaerostipes_hadrus 
                               1.00000000 
                      Ruminococcus_gnavus 
                               1.00000000 
                       Ruminococcus_obeum 
                               1.00000000 
                     Ruminococcus_torques 
                               1.00000000 
                   Butyrivibrio_crossotus 
                               1.00000000 
                        Coprococcus_catus 
                               1.00000000 
                        Coprococcus_comes 
                               1.00000000 
                     Coprococcus_eutactus 
                               1.00000000 
                   Coprococcus_sp_ART55_1 
                               1.00000000 
                    Dorea_formicigenerans 
                               1.00000000 
                        Dorea_longicatena 
                               1.00000000 
      Lachnospiraceae_bacterium_1_1_57FAA 
                               1.00000000 
      Lachnospiraceae_bacterium_3_1_46FAA 
                               1.00000000 
      Lachnospiraceae_bacterium_5_1_63FAA 
                               1.00000000 
      Lachnospiraceae_bacterium_8_1_57FAA 
                               1.00000000 
                        Roseburia_hominis 
                               1.00000000 
                   Roseburia_intestinalis 
                               1.00000000 
                  Roseburia_inulinivorans 
                               1.00000000 
                   Roseburia_unclassified 
                               1.00000000 
Peptostreptococcaceae_noname_unclassified 
                               1.00000000 
             Faecalibacterium_prausnitzii 
                               1.00000000 
                      Ruminococcus_bromii 
                               1.00000000 
                    Ruminococcus_callidus 
                               1.00000000 
                    Ruminococcus_lactaris 
                               1.00000000 
               Ruminococcus_sp_5_1_39BFAA 
                               1.00000000 
             Subdoligranulum_unclassified 
                               1.00000000 
                Catenibacterium_mitsuokai 
                               1.00000000 
                      Eubacterium_biforme 
                               1.00000000 
      Phascolarctobacterium_succinatutens 
                               1.00000000 
                        Dialister_invisus 
                               0.03188705 
                   Megamonas_unclassified 
                               1.00000000 
                         Escherichia_coli 
                               1.00000000 
                  Akkermansia_muciniphila 
                               1.00000000 
