# Supplementary material for: The gut microbiome as mediator between diet and its impact on immune function
Source: Sci Rep. 2022 Mar 25;12:5149. doi: 10.1038/s41598-022-08544-y (PMC8956630; doi:10.1038/s41598-022-08544-y)
Supplement: Supplementary file 8 — Supplementary Information 8. [file 41598_2022_8544_MOESM8_ESM.csv]

	UV.adiponectin...mediation.p...	UV.AAT...mediation.p...	UV.CRP...mediation.p...	UV.IL6...mediation.p...	UV.VEGF...mediation.p...
VALSYN-PWY: L-valine biosynthesis|g__Veillonella.Veillonella_parvula	1	1	1	1	1
VALSYN-PWY: L-valine biosynthesis|g__Veillonella.Veillonella_dispar	1	1	1	1	1
VALSYN-PWY: L-valine biosynthesis|g__Veillonella.Veillonella_atypica	1	1	1	1	1
VALSYN-PWY: L-valine biosynthesis|g__Streptococcus.Streptococcus_vestibularis	1	1	1	1	1
VALSYN-PWY: L-valine biosynthesis|g__Streptococcus.Streptococcus_thermophilus	1	1	1	1	1
VALSYN-PWY: L-valine biosynthesis|g__Streptococcus.Streptococcus_sanguinis	1	1	1	1	1
VALSYN-PWY: L-valine biosynthesis|g__Streptococcus.Streptococcus_salivarius	1	1	1	1	1
VALSYN-PWY: L-valine biosynthesis|g__Streptococcus.Streptococcus_parasanguinis	1	1	1	1	1
VALSYN-PWY: L-valine biosynthesis|g__Streptococcus.Streptococcus_infantis	1	1	1	1	1
VALSYN-PWY: L-valine biosynthesis|g__Streptococcus.Streptococcus_australis	1	1	1	1	1
VALSYN-PWY: L-valine biosynthesis|g__Ruminococcus.Ruminococcus_sp_5_1_39BFAA	1	1	1	1	1
VALSYN-PWY: L-valine biosynthesis|g__Ruminococcus.Ruminococcus_lactaris	1	1	1	1	1
VALSYN-PWY: L-valine biosynthesis|g__Ruminococcus.Ruminococcus_bromii	1	1	1	1	1
VALSYN-PWY: L-valine biosynthesis|g__Ruminococcus.Ruminococcus_albus	1	1	1	1	1
VALSYN-PWY: L-valine biosynthesis|g__Ruminococcaceae_noname.Ruminococcaceae_bacterium_D16	1	1	1	1	1
VALSYN-PWY: L-valine biosynthesis|g__Roseburia.Roseburia_inulinivorans	1	1	1	1	1
VALSYN-PWY: L-valine biosynthesis|g__Roseburia.Roseburia_intestinalis	1	1	1	1	1
VALSYN-PWY: L-valine biosynthesis|g__Roseburia.Roseburia_hominis	1	1	1	1	1
VALSYN-PWY: L-valine biosynthesis|g__Pseudoflavonifractor.Pseudoflavonifractor_capillosus	1	1	1	1	1
VALSYN-PWY: L-valine biosynthesis|g__Phascolarctobacterium.Phascolarctobacterium_succinatutens	1	1	1	1	1
VALSYN-PWY: L-valine biosynthesis|g__Peptostreptococcaceae_noname.Clostridium_bartlettii	1	1	1	1	1
VALSYN-PWY: L-valine biosynthesis|g__Parasutterella.Parasutterella_excrementihominis	1	1	1	1	1
VALSYN-PWY: L-valine biosynthesis|g__Paraprevotella.Paraprevotella_xylaniphila	1	1	1	1	1
VALSYN-PWY: L-valine biosynthesis|g__Paraprevotella.Paraprevotella_clara	1	1	1	1	1
VALSYN-PWY: L-valine biosynthesis|g__Parabacteroides.Parabacteroides_merdae	1	1	1	1	1
VALSYN-PWY: L-valine biosynthesis|g__Parabacteroides.Parabacteroides_johnsonii	1	1	1	1	1
VALSYN-PWY: L-valine biosynthesis|g__Parabacteroides.Parabacteroides_goldsteinii	1	1	1	1	1
VALSYN-PWY: L-valine biosynthesis|g__Parabacteroides.Parabacteroides_distasonis	1	1	1	1	1
VALSYN-PWY: L-valine biosynthesis|g__Oxalobacter.Oxalobacter_formigenes	1	1	1	1	1
VALSYN-PWY: L-valine biosynthesis|g__Odoribacter.Odoribacter_splanchnicus	1	1	1	1	1
VALSYN-PWY: L-valine biosynthesis|g__Mitsuokella.Mitsuokella_multacida	1	1	1	1	1
VALSYN-PWY: L-valine biosynthesis|g__Methanosphaera.Methanosphaera_stadtmanae	1	1	1	1	1
VALSYN-PWY: L-valine biosynthesis|g__Methanobrevibacter.Methanobrevibacter_smithii	1	1	1	1	1
VALSYN-PWY: L-valine biosynthesis|g__Megamonas.Megamonas_rupellensis	1	1	1	1	1
VALSYN-PWY: L-valine biosynthesis|g__Megamonas.Megamonas_hypermegale	1	1	1	1	1
VALSYN-PWY: L-valine biosynthesis|g__Megamonas.Megamonas_funiformis	1	1	1	1	1
VALSYN-PWY: L-valine biosynthesis|g__Lactococcus.Lactococcus_lactis	1	1	1	1	1
VALSYN-PWY: L-valine biosynthesis|g__Lachnospiraceae_noname.Lachnospiraceae_bacterium_7_1_58FAA	1	1	1	1	1
VALSYN-PWY: L-valine biosynthesis|g__Lachnospiraceae_noname.Lachnospiraceae_bacterium_5_1_63FAA	1	1	1	1	1
VALSYN-PWY: L-valine biosynthesis|g__Lachnospiraceae_noname.Lachnospiraceae_bacterium_5_1_57FAA	1	1	1	1	1
VALSYN-PWY: L-valine biosynthesis|g__Lachnospiraceae_noname.Lachnospiraceae_bacterium_3_1_57FAA_CT1	1	1	1	1	1
VALSYN-PWY: L-valine biosynthesis|g__Lachnospiraceae_noname.Lachnospiraceae_bacterium_3_1_46FAA	1	1	1	1	1
VALSYN-PWY: L-valine biosynthesis|g__Lachnospiraceae_noname.Lachnospiraceae_bacterium_1_4_56FAA	1	1	1	1	1
VALSYN-PWY: L-valine biosynthesis|g__Lachnospiraceae_noname.Lachnospiraceae_bacterium_1_1_57FAA	1	1	1	1	1
VALSYN-PWY: L-valine biosynthesis|g__Haemophilus.Haemophilus_parainfluenzae	1	1	1	1	1
VALSYN-PWY: L-valine biosynthesis|g__Flavonifractor.Flavonifractor_plautii	1	1	1	1	1
VALSYN-PWY: L-valine biosynthesis|g__Faecalibacterium.Faecalibacterium_prausnitzii	1	1	1	1	1
VALSYN-PWY: L-valine biosynthesis|g__Eubacterium.Eubacterium_siraeum	1	1	1	1	1
VALSYN-PWY: L-valine biosynthesis|g__Eubacterium.Eubacterium_rectale	1	1	1	1	1
VALSYN-PWY: L-valine biosynthesis|g__Eubacterium.Eubacterium_ramulus	1	1	1	1	1
VALSYN-PWY: L-valine biosynthesis|g__Eubacterium.Eubacterium_hallii	1	1	1	1	1
VALSYN-PWY: L-valine biosynthesis|g__Eubacterium.Eubacterium_eligens	1	1	1	1	1
VALSYN-PWY: L-valine biosynthesis|g__Escherichia.Escherichia_coli	1	1	1	1	1
VALSYN-PWY: L-valine biosynthesis|g__Erysipelotrichaceae_noname.Eubacterium_cylindroides	1	1	1	1	1
VALSYN-PWY: L-valine biosynthesis|g__Erysipelotrichaceae_noname.Erysipelotrichaceae_bacterium_6_1_45	1	1	1	1	1
VALSYN-PWY: L-valine biosynthesis|g__Erysipelotrichaceae_noname.Erysipelotrichaceae_bacterium_21_3	1	1	1	1	1
VALSYN-PWY: L-valine biosynthesis|g__Erysipelotrichaceae_noname.Erysipelotrichaceae_bacterium_2_2_44A	1	1	1	1	1
VALSYN-PWY: L-valine biosynthesis|g__Erysipelotrichaceae_noname.Clostridium_ramosum	1	1	1	1	1
VALSYN-PWY: L-valine biosynthesis|g__Dorea.Dorea_longicatena	1	1	1	1	1
VALSYN-PWY: L-valine biosynthesis|g__Dorea.Dorea_formicigenerans	1	1	1	1	1
VALSYN-PWY: L-valine biosynthesis|g__Desulfovibrio.Desulfovibrio_piger	1	1	1	1	1
VALSYN-PWY: L-valine biosynthesis|g__Coriobacteriaceae_noname.Coriobacteriaceae_bacterium_phI	1	1	1	1	1
VALSYN-PWY: L-valine biosynthesis|g__Coprococcus.Coprococcus_sp_ART55_1	1	1	1	1	1
VALSYN-PWY: L-valine biosynthesis|g__Coprococcus.Coprococcus_eutactus	1	1	1	1	1
VALSYN-PWY: L-valine biosynthesis|g__Coprococcus.Coprococcus_comes	1	1	1	1	1
VALSYN-PWY: L-valine biosynthesis|g__Coprococcus.Coprococcus_catus	1	1	1	1	1
VALSYN-PWY: L-valine biosynthesis|g__Coprobacter.Coprobacter_fastidiosus	1	1	1	1	1
VALSYN-PWY: L-valine biosynthesis|g__Clostridium.Clostridium_symbiosum	1	1	1	1	1
VALSYN-PWY: L-valine biosynthesis|g__Clostridium.Clostridium_sp_L2_50	1	1	1	1	1
VALSYN-PWY: L-valine biosynthesis|g__Clostridium.Clostridium_nexile	1	1	1	1	1
VALSYN-PWY: L-valine biosynthesis|g__Clostridium.Clostridium_leptum	1	1	1	1	1
VALSYN-PWY: L-valine biosynthesis|g__Clostridium.Clostridium_hathewayi	1	1	1	1	1
VALSYN-PWY: L-valine biosynthesis|g__Clostridium.Clostridium_clostridioforme	1	1	1	1	1
VALSYN-PWY: L-valine biosynthesis|g__Clostridium.Clostridium_bolteae	1	1	1	1	1
VALSYN-PWY: L-valine biosynthesis|g__Clostridiales_noname.Bacteroides_pectinophilus	1	1	1	1	1
VALSYN-PWY: L-valine biosynthesis|g__Catenibacterium.Catenibacterium_mitsuokai	1	1	1	1	1
VALSYN-PWY: L-valine biosynthesis|g__Butyrivibrio.Butyrivibrio_crossotus	1	1	1	1	1
VALSYN-PWY: L-valine biosynthesis|g__Burkholderiales_noname.Burkholderiales_bacterium_1_1_47	1	1	1	1	1
VALSYN-PWY: L-valine biosynthesis|g__Blautia.Ruminococcus_torques	1	1	1	1	1
VALSYN-PWY: L-valine biosynthesis|g__Blautia.Ruminococcus_obeum	1	1	1	1	1
VALSYN-PWY: L-valine biosynthesis|g__Bilophila.Bilophila_wadsworthia	1	1	1	1	1
VALSYN-PWY: L-valine biosynthesis|g__Bifidobacterium.Bifidobacterium_pseudocatenulatum	1	1	1	1	1
VALSYN-PWY: L-valine biosynthesis|g__Bifidobacterium.Bifidobacterium_longum	1	1	1	1	1
VALSYN-PWY: L-valine biosynthesis|g__Bifidobacterium.Bifidobacterium_catenulatum	1	1	1	1	1
VALSYN-PWY: L-valine biosynthesis|g__Bifidobacterium.Bifidobacterium_angulatum	1	1	1	1	1
VALSYN-PWY: L-valine biosynthesis|g__Bifidobacterium.Bifidobacterium_adolescentis	1	1	1	1	1
VALSYN-PWY: L-valine biosynthesis|g__Barnesiella.Barnesiella_intestinihominis	1	1	1	1	1
VALSYN-PWY: L-valine biosynthesis|g__Bacteroides.Bacteroides_xylanisolvens	1	1	1	1	1
VALSYN-PWY: L-valine biosynthesis|g__Bacteroides.Bacteroides_vulgatus	1	1	1	1	1
VALSYN-PWY: L-valine biosynthesis|g__Bacteroides.Bacteroides_stercoris	1	1	1	1	1
VALSYN-PWY: L-valine biosynthesis|g__Bacteroides.Bacteroides_salyersiae	1	1	1	1	1
VALSYN-PWY: L-valine biosynthesis|g__Bacteroides.Bacteroides_plebeius	1	1	1	1	1
VALSYN-PWY: L-valine biosynthesis|g__Bacteroides.Bacteroides_massiliensis	1	1	1	1	1
VALSYN-PWY: L-valine biosynthesis|g__Bacteroides.Bacteroides_intestinalis	1	1	1	1	1
VALSYN-PWY: L-valine biosynthesis|g__Bacteroides.Bacteroides_finegoldii	1	1	1	1	1
VALSYN-PWY: L-valine biosynthesis|g__Bacteroides.Bacteroides_clarus	1	1	1	1	1
VALSYN-PWY: L-valine biosynthesis|g__Bacteroides.Bacteroides_cellulosilyticus	1	1	1	1	1
VALSYN-PWY: L-valine biosynthesis|g__Bacteroides.Bacteroides_caccae	1	1	1	1	1
VALSYN-PWY: L-valine biosynthesis|g__Anaerostipes.Anaerostipes_hadrus	1	1	1	1	1
VALSYN-PWY: L-valine biosynthesis|g__Alistipes.Alistipes_senegalensis	1	1	1	1	1
VALSYN-PWY: L-valine biosynthesis|g__Alistipes.Alistipes_indistinctus	1	1	1	1	1
VALSYN-PWY: L-valine biosynthesis|g__Akkermansia.Akkermansia_muciniphila	1	1	1	1	1
UDPNAGSYN-PWY: UDP-N-acetyl-D-glucosamine biosynthesis I|g__Streptococcus.Streptococcus_vestibularis	1	1	1	1	1
UDPNAGSYN-PWY: UDP-N-acetyl-D-glucosamine biosynthesis I|g__Streptococcus.Streptococcus_thermophilus	1	1	1	1	1
UDPNAGSYN-PWY: UDP-N-acetyl-D-glucosamine biosynthesis I|g__Streptococcus.Streptococcus_sanguinis	1	1	1	1	1
UDPNAGSYN-PWY: UDP-N-acetyl-D-glucosamine biosynthesis I|g__Streptococcus.Streptococcus_salivarius	1	1	1	1	1
UDPNAGSYN-PWY: UDP-N-acetyl-D-glucosamine biosynthesis I|g__Lactococcus.Lactococcus_lactis	1	1	1	1	1
UDPNAGSYN-PWY: UDP-N-acetyl-D-glucosamine biosynthesis I|g__Lactobacillus.Lactobacillus_sakei	1	1	1	1	1
UDPNAGSYN-PWY: UDP-N-acetyl-D-glucosamine biosynthesis I|g__Lactobacillus.Lactobacillus_delbrueckii	1	1	1	1	1
UDPNAGSYN-PWY: UDP-N-acetyl-D-glucosamine biosynthesis I|g__Escherichia.Escherichia_coli	1	1	1	1	1
UDPNAGSYN-PWY: UDP-N-acetyl-D-glucosamine biosynthesis I|g__Coprococcus.Coprococcus_sp_ART55_1	1	1	1	1	1
UDPNAGSYN-PWY: UDP-N-acetyl-D-glucosamine biosynthesis I|g__Bifidobacterium.Bifidobacterium_pseudocatenulatum	1	1	1	1	1
UDPNAGSYN-PWY: UDP-N-acetyl-D-glucosamine biosynthesis I|g__Bifidobacterium.Bifidobacterium_longum	1	1	1	1	1
UDPNAGSYN-PWY: UDP-N-acetyl-D-glucosamine biosynthesis I|g__Bifidobacterium.Bifidobacterium_catenulatum	1	1	1	1	1
UDPNAGSYN-PWY: UDP-N-acetyl-D-glucosamine biosynthesis I|g__Bifidobacterium.Bifidobacterium_animalis	1	1	1	1	1
UDPNAGSYN-PWY: UDP-N-acetyl-D-glucosamine biosynthesis I|g__Bifidobacterium.Bifidobacterium_adolescentis	1	1	1	1	1
UBISYN-PWY: superpathway of ubiquinol-8 biosynthesis (prokaryotic)|g__Escherichia.Escherichia_coli	1	1	1	1	1
TRPSYN-PWY: L-tryptophan biosynthesis|g__Streptococcus.Streptococcus_parasanguinis	1	1	1	1	1
TRPSYN-PWY: L-tryptophan biosynthesis|g__Roseburia.Roseburia_intestinalis	1	1	1	1	1
TRPSYN-PWY: L-tryptophan biosynthesis|g__Phascolarctobacterium.Phascolarctobacterium_succinatutens	1	1	1	1	1
TRPSYN-PWY: L-tryptophan biosynthesis|g__Odoribacter.Odoribacter_splanchnicus	1	1	1	1	1
TRPSYN-PWY: L-tryptophan biosynthesis|g__Lactococcus.Lactococcus_lactis	1	1	1	1	1
TRPSYN-PWY: L-tryptophan biosynthesis|g__Escherichia.Escherichia_coli	1	1	1	1	1
TRPSYN-PWY: L-tryptophan biosynthesis|g__Coprococcus.Coprococcus_sp_ART55_1	1	1	1	1	1
TRPSYN-PWY: L-tryptophan biosynthesis|g__Coprococcus.Coprococcus_eutactus	1	1	1	1	1
TRPSYN-PWY: L-tryptophan biosynthesis|g__Blautia.Ruminococcus_torques	1	1	1	1	1
TRPSYN-PWY: L-tryptophan biosynthesis|g__Blautia.Ruminococcus_obeum	1	1	1	1	1
TRPSYN-PWY: L-tryptophan biosynthesis|g__Bacteroides.Bacteroides_xylanisolvens	1	1	1	1	1
TRPSYN-PWY: L-tryptophan biosynthesis|g__Bacteroides.Bacteroides_fragilis	1	1	1	1	1
TRPSYN-PWY: L-tryptophan biosynthesis|g__Anaerostipes.Anaerostipes_hadrus	1	1	1	1	1
THRESYN-PWY: superpathway of L-threonine biosynthesis|g__Veillonella.Veillonella_parvula	1	1	1	1	1
THRESYN-PWY: superpathway of L-threonine biosynthesis|g__Veillonella.Veillonella_dispar	1	1	1	1	1
THRESYN-PWY: superpathway of L-threonine biosynthesis|g__Phascolarctobacterium.Phascolarctobacterium_succinatutens	1	1	1	1	1
THRESYN-PWY: superpathway of L-threonine biosynthesis|g__Mitsuokella.Mitsuokella_multacida	1	1	1	1	1
THRESYN-PWY: superpathway of L-threonine biosynthesis|g__Methanosphaera.Methanosphaera_stadtmanae	1	1	1	1	1
THRESYN-PWY: superpathway of L-threonine biosynthesis|g__Methanobrevibacter.Methanobrevibacter_smithii	1	1	1	1	1
THRESYN-PWY: superpathway of L-threonine biosynthesis|g__Megamonas.Megamonas_hypermegale	1	1	1	1	1
THRESYN-PWY: superpathway of L-threonine biosynthesis|g__Lactococcus.Lactococcus_lactis	1	1	1	1	1
THRESYN-PWY: superpathway of L-threonine biosynthesis|g__Lachnospiraceae_noname.Lachnospiraceae_bacterium_5_1_63FAA	1	1	1	1	1
THRESYN-PWY: superpathway of L-threonine biosynthesis|g__Haemophilus.Haemophilus_parainfluenzae	1	1	1	1	1
THRESYN-PWY: superpathway of L-threonine biosynthesis|g__Faecalibacterium.Faecalibacterium_prausnitzii	1	1	1	1	1
THRESYN-PWY: superpathway of L-threonine biosynthesis|g__Escherichia.Escherichia_coli	1	1	1	1	1
THRESYN-PWY: superpathway of L-threonine biosynthesis|g__Erysipelotrichaceae_noname.Eubacterium_cylindroides	1	1	1	1	1
THRESYN-PWY: superpathway of L-threonine biosynthesis|g__Erysipelotrichaceae_noname.Eubacterium_biforme	1	1	1	1	1
THRESYN-PWY: superpathway of L-threonine biosynthesis|g__Coprococcus.Coprococcus_sp_ART55_1	1	1	1	1	1
THRESYN-PWY: superpathway of L-threonine biosynthesis|g__Coprococcus.Coprococcus_eutactus	1	1	1	1	1
THRESYN-PWY: superpathway of L-threonine biosynthesis|g__Coprococcus.Coprococcus_catus	1	1	1	1	1
THRESYN-PWY: superpathway of L-threonine biosynthesis|g__Blautia.Ruminococcus_torques	1	1	1	1	1
THRESYN-PWY: superpathway of L-threonine biosynthesis|g__Bifidobacterium.Bifidobacterium_catenulatum	1	1	1	1	1
THRESYN-PWY: superpathway of L-threonine biosynthesis|g__Bifidobacterium.Bifidobacterium_animalis	1	1	1	1	1
THRESYN-PWY: superpathway of L-threonine biosynthesis|g__Bifidobacterium.Bifidobacterium_adolescentis	1	1	1	1	1
THRESYN-PWY: superpathway of L-threonine biosynthesis|g__Anaerostipes.Anaerostipes_hadrus	1	1	1	1	1
THISYNARA-PWY: superpathway of thiamin diphosphate biosynthesis III (eukaryotes)|g__Phascolarctobacterium.Phascolarctobacterium_succinatutens	1	1	1	1	1
THISYNARA-PWY: superpathway of thiamin diphosphate biosynthesis III (eukaryotes)|g__Lachnospiraceae_noname.Lachnospiraceae_bacterium_5_1_63FAA	1	1	1	1	1
THISYNARA-PWY: superpathway of thiamin diphosphate biosynthesis III (eukaryotes)|g__Faecalibacterium.Faecalibacterium_prausnitzii	1	1	1	1	1
THISYNARA-PWY: superpathway of thiamin diphosphate biosynthesis III (eukaryotes)|g__Blautia.Ruminococcus_torques	1	1	1	1	1
THISYNARA-PWY: superpathway of thiamin diphosphate biosynthesis III (eukaryotes)|g__Blautia.Ruminococcus_obeum	1	1	1	1	1
THISYNARA-PWY: superpathway of thiamin diphosphate biosynthesis III (eukaryotes)|g__Bacteroides.Bacteroides_xylanisolvens	1	1	1	1	1
THISYNARA-PWY: superpathway of thiamin diphosphate biosynthesis III (eukaryotes)|g__Bacteroides.Bacteroides_plebeius	1	1	1	1	1
THISYNARA-PWY: superpathway of thiamin diphosphate biosynthesis III (eukaryotes)|g__Bacteroides.Bacteroides_ovatus	1	1	1	1	1
THISYNARA-PWY: superpathway of thiamin diphosphate biosynthesis III (eukaryotes)|g__Anaerostipes.Anaerostipes_hadrus	1	1	1	1	1
TCA-GLYOX-BYPASS: superpathway of glyoxylate bypass and TCA|g__Escherichia.Escherichia_coli	1	1	1	1	1
TCA: TCA cycle I (prokaryotic)|g__Escherichia.Escherichia_coli	1	1	1	1	1
SULFATE-CYS-PWY: superpathway of sulfate assimilation and cysteine biosynthesis|g__Escherichia.Escherichia_coli	1	1	1	1	1
SO4ASSIM-PWY: sulfate reduction I (assimilatory)|g__Odoribacter.Odoribacter_splanchnicus	1	1	1	1	1
SO4ASSIM-PWY: sulfate reduction I (assimilatory)|g__Haemophilus.Haemophilus_parainfluenzae	1	1	1	1	1
SO4ASSIM-PWY: sulfate reduction I (assimilatory)|g__Escherichia.Escherichia_coli	1	1	1	1	1
SO4ASSIM-PWY: sulfate reduction I (assimilatory)|g__Akkermansia.Akkermansia_muciniphila	1	1	1	1	1
SER-GLYSYN-PWY: superpathway of L-serine and glycine biosynthesis I|g__Ruminococcus.Ruminococcus_bromii	1	1	1	1	1
SER-GLYSYN-PWY: superpathway of L-serine and glycine biosynthesis I|g__Roseburia.Roseburia_intestinalis	1	1	1	1	1
SER-GLYSYN-PWY: superpathway of L-serine and glycine biosynthesis I|g__Pseudoflavonifractor.Pseudoflavonifractor_capillosus	1	1	1	1	1
SER-GLYSYN-PWY: superpathway of L-serine and glycine biosynthesis I|g__Phascolarctobacterium.Phascolarctobacterium_succinatutens	1	1	1	1	1
SER-GLYSYN-PWY: superpathway of L-serine and glycine biosynthesis I|g__Mitsuokella.Mitsuokella_multacida	1	1	1	1	1
SER-GLYSYN-PWY: superpathway of L-serine and glycine biosynthesis I|g__Lactococcus.Lactococcus_lactis	1	1	1	1	1
SER-GLYSYN-PWY: superpathway of L-serine and glycine biosynthesis I|g__Lachnospiraceae_noname.Lachnospiraceae_bacterium_5_1_63FAA	1	1	1	1	1
SER-GLYSYN-PWY: superpathway of L-serine and glycine biosynthesis I|g__Haemophilus.Haemophilus_parainfluenzae	1	1	1	1	1
SER-GLYSYN-PWY: superpathway of L-serine and glycine biosynthesis I|g__Gordonibacter.Gordonibacter_pamelaeae	1	1	1	1	1
SER-GLYSYN-PWY: superpathway of L-serine and glycine biosynthesis I|g__Faecalibacterium.Faecalibacterium_prausnitzii	1	1	1	1	1
SER-GLYSYN-PWY: superpathway of L-serine and glycine biosynthesis I|g__Eubacterium.Eubacterium_siraeum	1	1	1	1	1
SER-GLYSYN-PWY: superpathway of L-serine and glycine biosynthesis I|g__Escherichia.Escherichia_coli	1	1	1	1	1
SER-GLYSYN-PWY: superpathway of L-serine and glycine biosynthesis I|g__Dorea.Dorea_formicigenerans	1	1	1	1	1
SER-GLYSYN-PWY: superpathway of L-serine and glycine biosynthesis I|g__Coprococcus.Coprococcus_catus	1	1	1	1	1
SER-GLYSYN-PWY: superpathway of L-serine and glycine biosynthesis I|g__Blautia.Ruminococcus_torques	1	1	1	1	1
SER-GLYSYN-PWY: superpathway of L-serine and glycine biosynthesis I|g__Anaerostipes.Anaerostipes_hadrus	1	1	1	1	1
SER-GLYSYN-PWY: superpathway of L-serine and glycine biosynthesis I|g__Actinomyces.Actinomyces_odontolyticus	1	1	1	1	1
SALVADEHYPOX-PWY: adenosine nucleotides degradation II|g__Roseburia.Roseburia_intestinalis	1	1	1	1	1
SALVADEHYPOX-PWY: adenosine nucleotides degradation II|g__Escherichia.Escherichia_coli	1	1	1	1	1
SALVADEHYPOX-PWY: adenosine nucleotides degradation II|g__Blautia.Ruminococcus_torques	1	1	1	1	1
RIBOSYN2-PWY: flavin biosynthesis I (bacteria and plants)|g__Escherichia.Escherichia_coli	1	1	1	1	1
RHAMCAT-PWY: L-rhamnose degradation I|g__Roseburia.Roseburia_intestinalis	1	1	1	1	1
RHAMCAT-PWY: L-rhamnose degradation I|g__Faecalibacterium.Faecalibacterium_prausnitzii	1	1	1	1	1
RHAMCAT-PWY: L-rhamnose degradation I|g__Eubacterium.Eubacterium_ventriosum	1	1	1	1	1
RHAMCAT-PWY: L-rhamnose degradation I|g__Escherichia.Escherichia_coli	1	1	1	1	1
RHAMCAT-PWY: L-rhamnose degradation I|g__Blautia.Ruminococcus_torques	1	1	1	1	1
RHAMCAT-PWY: L-rhamnose degradation I|g__Bacteroides.Bacteroides_xylanisolvens	1	1	1	1	1
RHAMCAT-PWY: L-rhamnose degradation I|g__Bacteroides.Bacteroides_thetaiotaomicron	1	1	1	1	1
RHAMCAT-PWY: L-rhamnose degradation I|g__Bacteroides.Bacteroides_ovatus	1	1	1	1	1
RHAMCAT-PWY: L-rhamnose degradation I|g__Bacteroides.Bacteroides_finegoldii	1	1	1	1	1
RHAMCAT-PWY: L-rhamnose degradation I|g__Bacteroides.Bacteroides_faecis	1	1	1	1	1
RHAMCAT-PWY: L-rhamnose degradation I|g__Bacteroides.Bacteroides_caccae	1	1	1	1	1
PYRIDOXSYN-PWY: pyridoxal 5'-phosphate biosynthesis I|g__Bacteroides.Bacteroides_xylanisolvens	1	1	1	1	1
PYRIDOXSYN-PWY: pyridoxal 5'-phosphate biosynthesis I|g__Bacteroides.Bacteroides_uniformis	1	1	1	1	1
PYRIDOXSYN-PWY: pyridoxal 5'-phosphate biosynthesis I|g__Bacteroides.Bacteroides_thetaiotaomicron	1	1	1	1	1
PYRIDOXSYN-PWY: pyridoxal 5'-phosphate biosynthesis I|g__Bacteroides.Bacteroides_stercoris	1	1	1	1	1
PYRIDOXSYN-PWY: pyridoxal 5'-phosphate biosynthesis I|g__Bacteroides.Bacteroides_ovatus	1	1	1	1	1
PYRIDOXSYN-PWY: pyridoxal 5'-phosphate biosynthesis I|g__Bacteroides.Bacteroides_fragilis	1	1	1	1	1
PYRIDOXSYN-PWY: pyridoxal 5'-phosphate biosynthesis I|g__Bacteroides.Bacteroides_faecis	1	1	1	1	1
PYRIDOXSYN-PWY: pyridoxal 5'-phosphate biosynthesis I|g__Bacteroides.Bacteroides_eggerthii	1	1	1	1	1
PYRIDOXSYN-PWY: pyridoxal 5'-phosphate biosynthesis I|g__Bacteroides.Bacteroides_clarus	1	1	1	1	1
PYRIDOXSYN-PWY: pyridoxal 5'-phosphate biosynthesis I|g__Bacteroides.Bacteroides_caccae	1	1	1	1	1
PYRIDNUCSYN-PWY: NAD biosynthesis I (from aspartate)|g__Ruminococcus.Ruminococcus_bromii	1	1	1	1	1
PYRIDNUCSYN-PWY: NAD biosynthesis I (from aspartate)|g__Roseburia.Roseburia_intestinalis	1	1	1	1	1
PYRIDNUCSYN-PWY: NAD biosynthesis I (from aspartate)|g__Odoribacter.Odoribacter_splanchnicus	1	1	1	1	1
PYRIDNUCSYN-PWY: NAD biosynthesis I (from aspartate)|g__Megamonas.Megamonas_rupellensis	1	1	1	1	1
PYRIDNUCSYN-PWY: NAD biosynthesis I (from aspartate)|g__Megamonas.Megamonas_hypermegale	1	1	1	1	1
PYRIDNUCSYN-PWY: NAD biosynthesis I (from aspartate)|g__Megamonas.Megamonas_funiformis	1	1	1	1	1
PYRIDNUCSYN-PWY: NAD biosynthesis I (from aspartate)|g__Lachnospiraceae_noname.Lachnospiraceae_bacterium_5_1_63FAA	1	1	1	1	1
PYRIDNUCSYN-PWY: NAD biosynthesis I (from aspartate)|g__Eubacterium.Eubacterium_siraeum	1	1	1	1	1
PYRIDNUCSYN-PWY: NAD biosynthesis I (from aspartate)|g__Escherichia.Escherichia_coli	1	1	1	1	1
PYRIDNUCSYN-PWY: NAD biosynthesis I (from aspartate)|g__Coprococcus.Coprococcus_sp_ART55_1	1	1	1	1	1
PYRIDNUCSYN-PWY: NAD biosynthesis I (from aspartate)|g__Coprococcus.Coprococcus_eutactus	1	1	1	1	1
PYRIDNUCSYN-PWY: NAD biosynthesis I (from aspartate)|g__Coprococcus.Coprococcus_catus	1	1	1	1	1
PYRIDNUCSYN-PWY: NAD biosynthesis I (from aspartate)|g__Anaerostipes.Anaerostipes_hadrus	1	1	1	1	1
PYRIDNUCSYN-PWY: NAD biosynthesis I (from aspartate)|g__Alistipes.Alistipes_shahii	1	1	1	1	1
PYRIDNUCSYN-PWY: NAD biosynthesis I (from aspartate)|g__Alistipes.Alistipes_senegalensis	1	1	1	1	1
PYRIDNUCSYN-PWY: NAD biosynthesis I (from aspartate)|g__Alistipes.Alistipes_finegoldii	1	1	1	1	1
PYRIDNUCSAL-PWY: NAD salvage pathway I|g__Escherichia.Escherichia_coli	1	1	1	1	1
PWY-922: mevalonate pathway I|g__Lactococcus.Lactococcus_lactis	1	1	1	1	1
PWY-841: superpathway of purine nucleotides de novo biosynthesis I|g__Haemophilus.Haemophilus_parainfluenzae	1	1	1	1	1
PWY-841: superpathway of purine nucleotides de novo biosynthesis I|g__Escherichia.Escherichia_coli	1	1	1	1	1
PWY-7664: oleate biosynthesis IV (anaerobic)|g__Escherichia.Escherichia_coli	1	1	1	1	1
PWY-7664: oleate biosynthesis IV (anaerobic)|g__Bacteroides.Bacteroides_xylanisolvens	1	1	1	1	1
PWY-7663: gondoate biosynthesis (anaerobic)|g__Odoribacter.Odoribacter_splanchnicus	1	1	1	1	1
PWY-7663: gondoate biosynthesis (anaerobic)|g__Lactococcus.Lactococcus_lactis	1	1	1	1	1
PWY-7663: gondoate biosynthesis (anaerobic)|g__Lactobacillus.Lactobacillus_delbrueckii	1	1	1	1	1
PWY-7663: gondoate biosynthesis (anaerobic)|g__Haemophilus.Haemophilus_parainfluenzae	1	1	1	1	1
PWY-7663: gondoate biosynthesis (anaerobic)|g__Escherichia.Escherichia_coli	1	1	1	1	1
PWY-7663: gondoate biosynthesis (anaerobic)|g__Desulfovibrio.Desulfovibrio_piger	1	1	1	1	1
PWY-7663: gondoate biosynthesis (anaerobic)|g__Bacteroides.Bacteroides_xylanisolvens	1	1	1	1	1
PWY-7663: gondoate biosynthesis (anaerobic)|g__Bacteroides.Bacteroides_thetaiotaomicron	1	1	1	1	1
PWY-7663: gondoate biosynthesis (anaerobic)|g__Bacteroides.Bacteroides_stercoris	1	1	1	1	1
PWY-7663: gondoate biosynthesis (anaerobic)|g__Bacteroides.Bacteroides_salyersiae	1	1	1	1	1
PWY-7663: gondoate biosynthesis (anaerobic)|g__Bacteroides.Bacteroides_ovatus	1	1	1	1	1
PWY-7663: gondoate biosynthesis (anaerobic)|g__Bacteroides.Bacteroides_fragilis	1	1	1	1	1
PWY-7663: gondoate biosynthesis (anaerobic)|g__Bacteroides.Bacteroides_finegoldii	1	1	1	1	1
PWY-7663: gondoate biosynthesis (anaerobic)|g__Bacteroides.Bacteroides_faecis	1	1	1	1	1
PWY-7663: gondoate biosynthesis (anaerobic)|g__Bacteroides.Bacteroides_eggerthii	1	1	1	1	1
PWY-7663: gondoate biosynthesis (anaerobic)|g__Bacteroides.Bacteroides_caccae	1	1	1	1	1
PWY-7560: methylerythritol phosphate pathway II|g__Phascolarctobacterium.Phascolarctobacterium_succinatutens	1	1	1	1	1
PWY-7539: 6-hydroxymethyl-dihydropterin diphosphate biosynthesis III (Chlamydia)|g__Escherichia.Escherichia_coli	1	1	1	1	1
PWY-7539: 6-hydroxymethyl-dihydropterin diphosphate biosynthesis III (Chlamydia)|g__Bacteroides.Bacteroides_xylanisolvens	1	1	1	1	1
PWY-7539: 6-hydroxymethyl-dihydropterin diphosphate biosynthesis III (Chlamydia)|g__Bacteroides.Bacteroides_ovatus	1	1	1	1	1
PWY-7456: mannan degradation|g__Eubacterium.Eubacterium_siraeum	1	1	1	1	1
PWY-7456: mannan degradation|g__Coprococcus.Coprococcus_sp_ART55_1	1	1	1	1	1
PWY-7456: mannan degradation|g__Coprococcus.Coprococcus_eutactus	1	1	1	1	1
PWY-7456: mannan degradation|g__Bacteroides.Bacteroides_ovatus	1	1	1	1	1
PWY-7446: sulfoglycolysis|g__Escherichia.Escherichia_coli	1	1	1	1	1
PWY-7409: phospholipid remodeling (phosphatidylethanolamine, yeast)|g__Escherichia.Escherichia_coli	1	1	1	1	1
PWY-7400: L-arginine biosynthesis IV (archaebacteria)|g__Veillonella.Veillonella_parvula	1	1	1	1	1
PWY-7400: L-arginine biosynthesis IV (archaebacteria)|g__Veillonella.Veillonella_dispar	1	1	1	1	1
PWY-7400: L-arginine biosynthesis IV (archaebacteria)|g__Parasutterella.Parasutterella_excrementihominis	1	1	1	1	1
PWY-7400: L-arginine biosynthesis IV (archaebacteria)|g__Lactococcus.Lactococcus_lactis	1	1	1	1	1
PWY-7400: L-arginine biosynthesis IV (archaebacteria)|g__Eubacterium.Eubacterium_siraeum	1	1	1	1	1
PWY-7400: L-arginine biosynthesis IV (archaebacteria)|g__Escherichia.Escherichia_coli	1	1	1	1	1
PWY-7400: L-arginine biosynthesis IV (archaebacteria)|g__Coprococcus.Coprococcus_catus	1	1	1	1	1
PWY-7400: L-arginine biosynthesis IV (archaebacteria)|g__Burkholderiales_noname.Burkholderiales_bacterium_1_1_47	1	1	1	1	1
PWY-7400: L-arginine biosynthesis IV (archaebacteria)|g__Blautia.Ruminococcus_torques	1	1	1	1	1
PWY-7400: L-arginine biosynthesis IV (archaebacteria)|g__Bifidobacterium.Bifidobacterium_longum	1	1	1	1	1
PWY-7388: octanoyl-[acyl-carrier protein] biosynthesis (mitochondria, yeast)|g__Escherichia.Escherichia_coli	1	1	1	1	1
PWY-7388: octanoyl-[acyl-carrier protein] biosynthesis (mitochondria, yeast)|g__Bacteroides.Bacteroides_xylanisolvens	1	1	1	1	1
PWY-7371: 1,4-dihydroxy-6-naphthoate biosynthesis II|g__Mitsuokella.Mitsuokella_multacida	1	1	1	1	1
PWY-7371: 1,4-dihydroxy-6-naphthoate biosynthesis II|g__Megamonas.Megamonas_rupellensis	1	1	1	1	1
PWY-7371: 1,4-dihydroxy-6-naphthoate biosynthesis II|g__Megamonas.Megamonas_hypermegale	1	1	1	1	1
PWY-7371: 1,4-dihydroxy-6-naphthoate biosynthesis II|g__Megamonas.Megamonas_funiformis	1	1	1	1	1
PWY-7371: 1,4-dihydroxy-6-naphthoate biosynthesis II|g__Desulfovibrio.Desulfovibrio_piger	1	1	1	1	1
PWY-7371: 1,4-dihydroxy-6-naphthoate biosynthesis II|g__Alistipes.Alistipes_finegoldii	1	1	1	1	1
PWY-7357: thiamin formation from pyrithiamine and oxythiamine (yeast)|g__Turicibacter.Turicibacter_sanguinis	1	1	1	1	1
PWY-7357: thiamin formation from pyrithiamine and oxythiamine (yeast)|g__Ruminococcus.Ruminococcus_bromii	1	1	1	1	1
PWY-7357: thiamin formation from pyrithiamine and oxythiamine (yeast)|g__Roseburia.Roseburia_inulinivorans	1	1	1	1	1
PWY-7357: thiamin formation from pyrithiamine and oxythiamine (yeast)|g__Roseburia.Roseburia_intestinalis	1	1	1	1	1
PWY-7357: thiamin formation from pyrithiamine and oxythiamine (yeast)|g__Roseburia.Roseburia_hominis	1	1	1	1	1
PWY-7357: thiamin formation from pyrithiamine and oxythiamine (yeast)|g__Phascolarctobacterium.Phascolarctobacterium_succinatutens	1	1	1	1	1
PWY-7357: thiamin formation from pyrithiamine and oxythiamine (yeast)|g__Methanosphaera.Methanosphaera_stadtmanae	1	1	1	1	1
PWY-7357: thiamin formation from pyrithiamine and oxythiamine (yeast)|g__Methanobrevibacter.Methanobrevibacter_smithii	1	1	1	1	1
PWY-7357: thiamin formation from pyrithiamine and oxythiamine (yeast)|g__Megamonas.Megamonas_rupellensis	1	1	1	1	1
PWY-7357: thiamin formation from pyrithiamine and oxythiamine (yeast)|g__Megamonas.Megamonas_funiformis	1	1	1	1	1
PWY-7357: thiamin formation from pyrithiamine and oxythiamine (yeast)|g__Lactococcus.Lactococcus_lactis	1	1	1	1	1
PWY-7357: thiamin formation from pyrithiamine and oxythiamine (yeast)|g__Lachnospiraceae_noname.Lachnospiraceae_bacterium_5_1_63FAA	1	1	1	1	1
PWY-7357: thiamin formation from pyrithiamine and oxythiamine (yeast)|g__Faecalibacterium.Faecalibacterium_prausnitzii	1	1	1	1	1
PWY-7357: thiamin formation from pyrithiamine and oxythiamine (yeast)|g__Eubacterium.Eubacterium_siraeum	1	1	1	1	1
PWY-7357: thiamin formation from pyrithiamine and oxythiamine (yeast)|g__Escherichia.Escherichia_coli	1	1	1	1	1
PWY-7357: thiamin formation from pyrithiamine and oxythiamine (yeast)|g__Erysipelotrichaceae_noname.Eubacterium_biforme	1	1	1	1	1
PWY-7357: thiamin formation from pyrithiamine and oxythiamine (yeast)|g__Coprococcus.Coprococcus_catus	1	1	1	1	1
PWY-7357: thiamin formation from pyrithiamine and oxythiamine (yeast)|g__Blautia.Ruminococcus_torques	1	1	1	1	1
PWY-7357: thiamin formation from pyrithiamine and oxythiamine (yeast)|g__Blautia.Ruminococcus_obeum	1	1	1	1	1
PWY-7357: thiamin formation from pyrithiamine and oxythiamine (yeast)|g__Bifidobacterium.Bifidobacterium_animalis	1	1	1	1	1
PWY-7323: superpathway of GDP-mannose-derived O-antigen building blocks biosynthesis|g__Escherichia.Escherichia_coli	1	1	1	1	1
PWY-7323: superpathway of GDP-mannose-derived O-antigen building blocks biosynthesis|g__Bacteroides.Bacteroides_xylanisolvens	1	1	1	1	1
PWY-7323: superpathway of GDP-mannose-derived O-antigen building blocks biosynthesis|g__Bacteroides.Bacteroides_ovatus	1	1	1	1	1
PWY-7315: dTDP-N-acetylthomosamine biosynthesis|g__Escherichia.Escherichia_coli	1	1	1	1	1
PWY-7282: 4-amino-2-methyl-5-phosphomethylpyrimidine biosynthesis (yeast)|g__Bacteroides.Bacteroides_xylanisolvens	1	1	1	1	1
PWY-7282: 4-amino-2-methyl-5-phosphomethylpyrimidine biosynthesis (yeast)|g__Bacteroides.Bacteroides_ovatus	1	1	1	1	1
PWY-7282: 4-amino-2-methyl-5-phosphomethylpyrimidine biosynthesis (yeast)|g__Bacteroides.Bacteroides_fragilis	1	1	1	1	1
PWY-7269: NAD/NADP-NADH/NADPH mitochondrial interconversion (yeast)|g__Escherichia.Escherichia_coli	1	1	1	1	1
PWY-7254: TCA cycle VII (acetate-producers)|g__Escherichia.Escherichia_coli	1	1	1	1	1
PWY-7242: D-fructuronate degradation|g__Pseudoflavonifractor.Pseudoflavonifractor_capillosus	1	1	1	1	1
PWY-7242: D-fructuronate degradation|g__Lactococcus.Lactococcus_lactis	1	1	1	1	1
PWY-7242: D-fructuronate degradation|g__Faecalibacterium.Faecalibacterium_prausnitzii	1	1	1	1	1
PWY-7242: D-fructuronate degradation|g__Eubacterium.Eubacterium_rectale	1	1	1	1	1
PWY-7242: D-fructuronate degradation|g__Escherichia.Escherichia_coli	1	1	1	1	1
PWY-724: superpathway of L-lysine, L-threonine and L-methionine biosynthesis II|g__Phascolarctobacterium.Phascolarctobacterium_succinatutens	1	1	1	1	1
PWY-724: superpathway of L-lysine, L-threonine and L-methionine biosynthesis II|g__Mitsuokella.Mitsuokella_multacida	1	1	1	1	1
PWY-724: superpathway of L-lysine, L-threonine and L-methionine biosynthesis II|g__Methanosphaera.Methanosphaera_stadtmanae	1	1	1	1	1
PWY-724: superpathway of L-lysine, L-threonine and L-methionine biosynthesis II|g__Methanobrevibacter.Methanobrevibacter_smithii	1	1	1	1	1
PWY-724: superpathway of L-lysine, L-threonine and L-methionine biosynthesis II|g__Megamonas.Megamonas_rupellensis	1	1	1	1	1
PWY-724: superpathway of L-lysine, L-threonine and L-methionine biosynthesis II|g__Megamonas.Megamonas_funiformis	1	1	1	1	1
PWY-724: superpathway of L-lysine, L-threonine and L-methionine biosynthesis II|g__Haemophilus.Haemophilus_parainfluenzae	1	1	1	1	1
PWY-724: superpathway of L-lysine, L-threonine and L-methionine biosynthesis II|g__Faecalibacterium.Faecalibacterium_prausnitzii	1	1	1	1	1
PWY-724: superpathway of L-lysine, L-threonine and L-methionine biosynthesis II|g__Escherichia.Escherichia_coli	1	1	1	1	1
PWY-724: superpathway of L-lysine, L-threonine and L-methionine biosynthesis II|g__Desulfovibrio.Desulfovibrio_piger	1	1	1	1	1
PWY-724: superpathway of L-lysine, L-threonine and L-methionine biosynthesis II|g__Coprococcus.Coprococcus_eutactus	1	1	1	1	1
PWY-724: superpathway of L-lysine, L-threonine and L-methionine biosynthesis II|g__Coprococcus.Coprococcus_catus	1	1	1	1	1
PWY-724: superpathway of L-lysine, L-threonine and L-methionine biosynthesis II|g__Blautia.Ruminococcus_torques	1	1	1	1	1
PWY-7237: myo-, chiro- and scillo-inositol degradation|g__Oscillibacter.Oscillibacter_sp_KLE_1745	1	1	1	1	1
PWY-7237: myo-, chiro- and scillo-inositol degradation|g__Mitsuokella.Mitsuokella_multacida	1	1	1	1	1
PWY-7237: myo-, chiro- and scillo-inositol degradation|g__Megamonas.Megamonas_rupellensis	1	1	1	1	1
PWY-7237: myo-, chiro- and scillo-inositol degradation|g__Megamonas.Megamonas_hypermegale	1	1	1	1	1
PWY-7237: myo-, chiro- and scillo-inositol degradation|g__Megamonas.Megamonas_funiformis	1	1	1	1	1
PWY-7237: myo-, chiro- and scillo-inositol degradation|g__Lachnospiraceae_noname.Lachnospiraceae_bacterium_5_1_63FAA	1	1	1	1	1
PWY-7237: myo-, chiro- and scillo-inositol degradation|g__Lachnospiraceae_noname.Lachnospiraceae_bacterium_3_1_57FAA_CT1	1	1	1	1	1
PWY-7237: myo-, chiro- and scillo-inositol degradation|g__Holdemania.Holdemania_filiformis	1	1	1	1	1
PWY-7237: myo-, chiro- and scillo-inositol degradation|g__Haemophilus.Haemophilus_parainfluenzae	1	1	1	1	1
PWY-7237: myo-, chiro- and scillo-inositol degradation|g__Dorea.Dorea_longicatena	1	1	1	1	1
PWY-7237: myo-, chiro- and scillo-inositol degradation|g__Clostridium.Clostridium_symbiosum	1	1	1	1	1
PWY-7237: myo-, chiro- and scillo-inositol degradation|g__Blautia.Blautia_producta	1	1	1	1	1
PWY-7234: inosine-5'-phosphate biosynthesis III|g__Streptococcus.Streptococcus_parasanguinis	1	1	1	1	1
PWY-7234: inosine-5'-phosphate biosynthesis III|g__Methanosphaera.Methanosphaera_stadtmanae	1	1	1	1	1
PWY-7234: inosine-5'-phosphate biosynthesis III|g__Methanobrevibacter.Methanobrevibacter_smithii	1	1	1	1	1
PWY-7234: inosine-5'-phosphate biosynthesis III|g__Lactococcus.Lactococcus_lactis	1	1	1	1	1
PWY-7234: inosine-5'-phosphate biosynthesis III|g__Lactobacillus.Lactobacillus_delbrueckii	1	1	1	1	1
PWY-7234: inosine-5'-phosphate biosynthesis III|g__Haemophilus.Haemophilus_parainfluenzae	1	1	1	1	1
PWY-7234: inosine-5'-phosphate biosynthesis III|g__Escherichia.Escherichia_coli	1	1	1	1	1
PWY-7234: inosine-5'-phosphate biosynthesis III|g__Coprococcus.Coprococcus_catus	1	1	1	1	1
PWY-7229: superpathway of adenosine nucleotides de novo biosynthesis I|g__Veillonella.Veillonella_parvula	1	1	1	1	1
PWY-7229: superpathway of adenosine nucleotides de novo biosynthesis I|g__Veillonella.Veillonella_dispar	1	1	1	1	1
PWY-7229: superpathway of adenosine nucleotides de novo biosynthesis I|g__Sutterella.Sutterella_wadsworthensis	1	1	1	1	1
PWY-7229: superpathway of adenosine nucleotides de novo biosynthesis I|g__Streptococcus.Streptococcus_thermophilus	1	1	1	1	1
PWY-7229: superpathway of adenosine nucleotides de novo biosynthesis I|g__Streptococcus.Streptococcus_salivarius	1	1	1	1	1
PWY-7229: superpathway of adenosine nucleotides de novo biosynthesis I|g__Mitsuokella.Mitsuokella_multacida	1	1	1	1	1
PWY-7229: superpathway of adenosine nucleotides de novo biosynthesis I|g__Haemophilus.Haemophilus_parainfluenzae	1	1	1	1	1
PWY-7229: superpathway of adenosine nucleotides de novo biosynthesis I|g__Faecalibacterium.Faecalibacterium_prausnitzii	1	1	1	1	1
PWY-7229: superpathway of adenosine nucleotides de novo biosynthesis I|g__Escherichia.Escherichia_coli	1	1	1	1	1
PWY-7229: superpathway of adenosine nucleotides de novo biosynthesis I|g__Eggerthella.Eggerthella_lenta	1	1	1	1	1
PWY-7229: superpathway of adenosine nucleotides de novo biosynthesis I|g__Bacteroides.Bacteroides_vulgatus	1	1	1	1	1
PWY-7229: superpathway of adenosine nucleotides de novo biosynthesis I|g__Bacteroides.Bacteroides_dorei	1	1	1	1	1
PWY-7229: superpathway of adenosine nucleotides de novo biosynthesis I|g__Bacteroides.Bacteroides_cellulosilyticus	1	1	1	1	1
PWY-7228: superpathway of guanosine nucleotides de novo biosynthesis I|g__Veillonella.Veillonella_parvula	1	1	1	1	1
PWY-7228: superpathway of guanosine nucleotides de novo biosynthesis I|g__Veillonella.Veillonella_dispar	1	1	1	1	1
PWY-7228: superpathway of guanosine nucleotides de novo biosynthesis I|g__Veillonella.Veillonella_atypica	1	1	1	1	1
PWY-7228: superpathway of guanosine nucleotides de novo biosynthesis I|g__Sutterella.Sutterella_wadsworthensis	1	1	1	1	1
PWY-7228: superpathway of guanosine nucleotides de novo biosynthesis I|g__Streptococcus.Streptococcus_vestibularis	1	1	1	1	1
PWY-7228: superpathway of guanosine nucleotides de novo biosynthesis I|g__Streptococcus.Streptococcus_thermophilus	1	1	1	1	1
PWY-7228: superpathway of guanosine nucleotides de novo biosynthesis I|g__Streptococcus.Streptococcus_salivarius	1	1	1	1	1
PWY-7228: superpathway of guanosine nucleotides de novo biosynthesis I|g__Prevotella.Prevotella_stercorea	1	1	1	1	1
PWY-7228: superpathway of guanosine nucleotides de novo biosynthesis I|g__Parasutterella.Parasutterella_excrementihominis	1	1	1	1	1
PWY-7228: superpathway of guanosine nucleotides de novo biosynthesis I|g__Parabacteroides.Parabacteroides_johnsonii	1	1	1	1	1
PWY-7228: superpathway of guanosine nucleotides de novo biosynthesis I|g__Parabacteroides.Parabacteroides_distasonis	1	1	1	1	1
PWY-7228: superpathway of guanosine nucleotides de novo biosynthesis I|g__Mitsuokella.Mitsuokella_multacida	1	1	1	1	1
PWY-7228: superpathway of guanosine nucleotides de novo biosynthesis I|g__Haemophilus.Haemophilus_parainfluenzae	1	1	1	1	1
PWY-7228: superpathway of guanosine nucleotides de novo biosynthesis I|g__Escherichia.Escherichia_coli	1	1	1	1	1
PWY-7228: superpathway of guanosine nucleotides de novo biosynthesis I|g__Eggerthella.Eggerthella_lenta	1	1	1	1	1
PWY-7228: superpathway of guanosine nucleotides de novo biosynthesis I|g__Dialister.Dialister_succinatiphilus	1	1	1	1	1
PWY-7228: superpathway of guanosine nucleotides de novo biosynthesis I|g__Dialister.Dialister_invisus	1	1	1	1	1
PWY-7228: superpathway of guanosine nucleotides de novo biosynthesis I|g__Desulfovibrio.Desulfovibrio_piger	1	1	1	1	1
PWY-7228: superpathway of guanosine nucleotides de novo biosynthesis I|g__Burkholderiales_noname.Burkholderiales_bacterium_1_1_47	1	1	1	1	1
PWY-7228: superpathway of guanosine nucleotides de novo biosynthesis I|g__Bilophila.Bilophila_wadsworthia	1	1	1	1	1
PWY-7228: superpathway of guanosine nucleotides de novo biosynthesis I|g__Bacteroides.Bacteroides_vulgatus	1	1	1	1	1
PWY-7228: superpathway of guanosine nucleotides de novo biosynthesis I|g__Bacteroides.Bacteroides_massiliensis	1	1	1	1	1
PWY-7228: superpathway of guanosine nucleotides de novo biosynthesis I|g__Bacteroides.Bacteroides_intestinalis	1	1	1	1	1
PWY-7228: superpathway of guanosine nucleotides de novo biosynthesis I|g__Bacteroides.Bacteroides_dorei	1	1	1	1	1
PWY-7228: superpathway of guanosine nucleotides de novo biosynthesis I|g__Bacteroides.Bacteroides_coprophilus	1	1	1	1	1
PWY-7228: superpathway of guanosine nucleotides de novo biosynthesis I|g__Bacteroides.Bacteroides_cellulosilyticus	1	1	1	1	1
PWY-7228: superpathway of guanosine nucleotides de novo biosynthesis I|g__Akkermansia.Akkermansia_muciniphila	1	1	1	1	1
PWY-7228: superpathway of guanosine nucleotides de novo biosynthesis I|g__Actinomyces.Actinomyces_odontolyticus	1	1	1	1	1
PWY-7222: guanosine deoxyribonucleotides de novo biosynthesis II|g__Veillonella.Veillonella_parvula	1	1	1	1	1
PWY-7222: guanosine deoxyribonucleotides de novo biosynthesis II|g__Veillonella.Veillonella_dispar	1	1	1	1	1
PWY-7222: guanosine deoxyribonucleotides de novo biosynthesis II|g__Veillonella.Veillonella_atypica	1	1	1	1	1
PWY-7222: guanosine deoxyribonucleotides de novo biosynthesis II|g__Sutterella.Sutterella_wadsworthensis	1	1	1	1	1
PWY-7222: guanosine deoxyribonucleotides de novo biosynthesis II|g__Streptococcus.Streptococcus_vestibularis	1	1	1	1	1
PWY-7222: guanosine deoxyribonucleotides de novo biosynthesis II|g__Streptococcus.Streptococcus_thermophilus	1	1	1	1	1
PWY-7222: guanosine deoxyribonucleotides de novo biosynthesis II|g__Slackia.Slackia_piriformis	1	1	1	1	1
PWY-7222: guanosine deoxyribonucleotides de novo biosynthesis II|g__Parasutterella.Parasutterella_excrementihominis	1	1	1	1	1
PWY-7222: guanosine deoxyribonucleotides de novo biosynthesis II|g__Mitsuokella.Mitsuokella_multacida	1	1	1	1	1
PWY-7222: guanosine deoxyribonucleotides de novo biosynthesis II|g__Holdemania.Holdemania_filiformis	1	1	1	1	1
PWY-7222: guanosine deoxyribonucleotides de novo biosynthesis II|g__Haemophilus.Haemophilus_parainfluenzae	1	1	1	1	1
PWY-7222: guanosine deoxyribonucleotides de novo biosynthesis II|g__Faecalibacterium.Faecalibacterium_prausnitzii	1	1	1	1	1
PWY-7222: guanosine deoxyribonucleotides de novo biosynthesis II|g__Escherichia.Escherichia_coli	1	1	1	1	1
PWY-7222: guanosine deoxyribonucleotides de novo biosynthesis II|g__Eggerthella.Eggerthella_lenta	1	1	1	1	1
PWY-7222: guanosine deoxyribonucleotides de novo biosynthesis II|g__Burkholderiales_noname.Burkholderiales_bacterium_1_1_47	1	1	1	1	1
PWY-7222: guanosine deoxyribonucleotides de novo biosynthesis II|g__Bacteroides.Bacteroides_vulgatus	1	1	1	1	1
PWY-7222: guanosine deoxyribonucleotides de novo biosynthesis II|g__Bacteroides.Bacteroides_dorei	1	1	1	1	1
PWY-7222: guanosine deoxyribonucleotides de novo biosynthesis II|g__Bacteroides.Bacteroides_cellulosilyticus	1	1	1	1	1
PWY-7222: guanosine deoxyribonucleotides de novo biosynthesis II|g__Actinomyces.Actinomyces_odontolyticus	1	1	1	1	1
PWY-7221: guanosine ribonucleotides de novo biosynthesis|g__Veillonella.Veillonella_parvula	1	1	1	1	1
PWY-7221: guanosine ribonucleotides de novo biosynthesis|g__Veillonella.Veillonella_dispar	1	1	1	1	1
PWY-7221: guanosine ribonucleotides de novo biosynthesis|g__Veillonella.Veillonella_atypica	1	1	1	1	1
PWY-7221: guanosine ribonucleotides de novo biosynthesis|g__Turicibacter.Turicibacter_sanguinis	1	1	1	1	1
PWY-7221: guanosine ribonucleotides de novo biosynthesis|g__Sutterella.Sutterella_wadsworthensis	1	1	1	1	1
PWY-7221: guanosine ribonucleotides de novo biosynthesis|g__Streptococcus.Streptococcus_vestibularis	1	1	1	1	1
PWY-7221: guanosine ribonucleotides de novo biosynthesis|g__Streptococcus.Streptococcus_thermophilus	1	1	1	1	1
PWY-7221: guanosine ribonucleotides de novo biosynthesis|g__Streptococcus.Streptococcus_salivarius	1	1	1	1	1
PWY-7221: guanosine ribonucleotides de novo biosynthesis|g__Streptococcus.Streptococcus_australis	1	1	1	1	1
PWY-7221: guanosine ribonucleotides de novo biosynthesis|g__Slackia.Slackia_piriformis	1	1	1	1	1
PWY-7221: guanosine ribonucleotides de novo biosynthesis|g__Ruminococcus.Ruminococcus_sp_5_1_39BFAA	1	1	1	1	1
PWY-7221: guanosine ribonucleotides de novo biosynthesis|g__Ruminococcus.Ruminococcus_lactaris	1	1	1	1	1
PWY-7221: guanosine ribonucleotides de novo biosynthesis|g__Ruminococcus.Ruminococcus_callidus	1	1	1	1	1
PWY-7221: guanosine ribonucleotides de novo biosynthesis|g__Ruminococcus.Ruminococcus_bromii	1	1	1	1	1
PWY-7221: guanosine ribonucleotides de novo biosynthesis|g__Ruminococcaceae_noname.Ruminococcaceae_bacterium_D16	1	1	1	1	1
PWY-7221: guanosine ribonucleotides de novo biosynthesis|g__Roseburia.Roseburia_inulinivorans	1	1	1	1	1
PWY-7221: guanosine ribonucleotides de novo biosynthesis|g__Roseburia.Roseburia_intestinalis	1	1	1	1	1
PWY-7221: guanosine ribonucleotides de novo biosynthesis|g__Prevotella.Prevotella_stercorea	1	1	1	1	1
PWY-7221: guanosine ribonucleotides de novo biosynthesis|g__Prevotella.Prevotella_copri	1	1	1	1	1
PWY-7221: guanosine ribonucleotides de novo biosynthesis|g__Phascolarctobacterium.Phascolarctobacterium_succinatutens	1	1	1	1	1
PWY-7221: guanosine ribonucleotides de novo biosynthesis|g__Peptostreptococcaceae_noname.Clostridium_bartlettii	1	1	1	1	1
PWY-7221: guanosine ribonucleotides de novo biosynthesis|g__Parasutterella.Parasutterella_excrementihominis	1	1	1	1	1
PWY-7221: guanosine ribonucleotides de novo biosynthesis|g__Paraprevotella.Paraprevotella_clara	1	1	1	1	1
PWY-7221: guanosine ribonucleotides de novo biosynthesis|g__Parabacteroides.Parabacteroides_johnsonii	1	1	1	1	1
PWY-7221: guanosine ribonucleotides de novo biosynthesis|g__Parabacteroides.Parabacteroides_goldsteinii	1	1	1	1	1
PWY-7221: guanosine ribonucleotides de novo biosynthesis|g__Parabacteroides.Parabacteroides_distasonis	1	1	1	1	1
PWY-7221: guanosine ribonucleotides de novo biosynthesis|g__Odoribacter.Odoribacter_splanchnicus	1	1	1	1	1
PWY-7221: guanosine ribonucleotides de novo biosynthesis|g__Mitsuokella.Mitsuokella_multacida	1	1	1	1	1
PWY-7221: guanosine ribonucleotides de novo biosynthesis|g__Methanosphaera.Methanosphaera_stadtmanae	1	1	1	1	1
PWY-7221: guanosine ribonucleotides de novo biosynthesis|g__Methanobrevibacter.Methanobrevibacter_smithii	1	1	1	1	1
PWY-7221: guanosine ribonucleotides de novo biosynthesis|g__Lactococcus.Lactococcus_lactis	1	1	1	1	1
PWY-7221: guanosine ribonucleotides de novo biosynthesis|g__Lactobacillus.Lactobacillus_ruminis	1	1	1	1	1
PWY-7221: guanosine ribonucleotides de novo biosynthesis|g__Lachnospiraceae_noname.Lachnospiraceae_bacterium_7_1_58FAA	1	1	1	1	1
PWY-7221: guanosine ribonucleotides de novo biosynthesis|g__Lachnospiraceae_noname.Lachnospiraceae_bacterium_5_1_57FAA	1	1	1	1	1
PWY-7221: guanosine ribonucleotides de novo biosynthesis|g__Lachnospiraceae_noname.Lachnospiraceae_bacterium_3_1_57FAA_CT1	1	1	1	1	1
PWY-7221: guanosine ribonucleotides de novo biosynthesis|g__Lachnospiraceae_noname.Lachnospiraceae_bacterium_3_1_46FAA	1	1	1	1	1
PWY-7221: guanosine ribonucleotides de novo biosynthesis|g__Lachnospiraceae_noname.Lachnospiraceae_bacterium_2_1_58FAA	1	1	1	1	1
PWY-7221: guanosine ribonucleotides de novo biosynthesis|g__Lachnospiraceae_noname.Lachnospiraceae_bacterium_1_4_56FAA	1	1	1	1	1
PWY-7221: guanosine ribonucleotides de novo biosynthesis|g__Lachnospiraceae_noname.Lachnospiraceae_bacterium_1_1_57FAA	1	1	1	1	1
PWY-7221: guanosine ribonucleotides de novo biosynthesis|g__Holdemania.Holdemania_filiformis	1	1	1	1	1
PWY-7221: guanosine ribonucleotides de novo biosynthesis|g__Haemophilus.Haemophilus_parainfluenzae	1	1	1	1	1
PWY-7221: guanosine ribonucleotides de novo biosynthesis|g__Flavonifractor.Flavonifractor_plautii	1	1	1	1	1
PWY-7221: guanosine ribonucleotides de novo biosynthesis|g__Faecalibacterium.Faecalibacterium_prausnitzii	1	1	1	1	1
PWY-7221: guanosine ribonucleotides de novo biosynthesis|g__Eubacterium.Eubacterium_ventriosum	1	1	1	1	1
PWY-7221: guanosine ribonucleotides de novo biosynthesis|g__Eubacterium.Eubacterium_siraeum	1	1	1	1	1
PWY-7221: guanosine ribonucleotides de novo biosynthesis|g__Eubacterium.Eubacterium_rectale	1	1	1	1	1
PWY-7221: guanosine ribonucleotides de novo biosynthesis|g__Eubacterium.Eubacterium_ramulus	1	1	1	1	1
PWY-7221: guanosine ribonucleotides de novo biosynthesis|g__Eubacterium.Eubacterium_hallii	1	1	1	1	1
PWY-7221: guanosine ribonucleotides de novo biosynthesis|g__Eubacterium.Eubacterium_eligens	1	1	1	1	1
PWY-7221: guanosine ribonucleotides de novo biosynthesis|g__Escherichia.Escherichia_coli	1	1	1	1	1
PWY-7221: guanosine ribonucleotides de novo biosynthesis|g__Eggerthella.Eggerthella_lenta	1	1	1	1	1
PWY-7221: guanosine ribonucleotides de novo biosynthesis|g__Dialister.Dialister_succinatiphilus	1	1	1	1	1
PWY-7221: guanosine ribonucleotides de novo biosynthesis|g__Dialister.Dialister_invisus	1	1	1	1	1
PWY-7221: guanosine ribonucleotides de novo biosynthesis|g__Desulfovibrio.Desulfovibrio_piger	1	1	1	1	1
PWY-7221: guanosine ribonucleotides de novo biosynthesis|g__Coprococcus.Coprococcus_eutactus	1	1	1	1	1
PWY-7221: guanosine ribonucleotides de novo biosynthesis|g__Coprococcus.Coprococcus_comes	1	1	1	1	1
PWY-7221: guanosine ribonucleotides de novo biosynthesis|g__Coprococcus.Coprococcus_catus	1	1	1	1	1
PWY-7221: guanosine ribonucleotides de novo biosynthesis|g__Coprobacter.Coprobacter_fastidiosus	1	1	1	1	1
PWY-7221: guanosine ribonucleotides de novo biosynthesis|g__Clostridium.Clostridium_nexile	1	1	1	1	1
PWY-7221: guanosine ribonucleotides de novo biosynthesis|g__Clostridium.Clostridium_leptum	1	1	1	1	1
PWY-7221: guanosine ribonucleotides de novo biosynthesis|g__Clostridium.Clostridium_hathewayi	1	1	1	1	1
PWY-7221: guanosine ribonucleotides de novo biosynthesis|g__Clostridium.Clostridium_bolteae	1	1	1	1	1
PWY-7221: guanosine ribonucleotides de novo biosynthesis|g__Butyrivibrio.Butyrivibrio_crossotus	1	1	1	1	1
PWY-7221: guanosine ribonucleotides de novo biosynthesis|g__Burkholderiales_noname.Burkholderiales_bacterium_1_1_47	1	1	1	1	1
PWY-7221: guanosine ribonucleotides de novo biosynthesis|g__Blautia.Ruminococcus_torques	1	1	1	1	1
PWY-7221: guanosine ribonucleotides de novo biosynthesis|g__Blautia.Ruminococcus_obeum	1	1	1	1	1
PWY-7221: guanosine ribonucleotides de novo biosynthesis|g__Blautia.Ruminococcus_gnavus	1	1	1	1	1
PWY-7221: guanosine ribonucleotides de novo biosynthesis|g__Bilophila.Bilophila_wadsworthia	1	1	1	1	1
PWY-7221: guanosine ribonucleotides de novo biosynthesis|g__Bifidobacterium.Bifidobacterium_pseudocatenulatum	1	1	1	1	1
PWY-7221: guanosine ribonucleotides de novo biosynthesis|g__Bifidobacterium.Bifidobacterium_longum	1	1	1	1	1
PWY-7221: guanosine ribonucleotides de novo biosynthesis|g__Bifidobacterium.Bifidobacterium_bifidum	1	1	1	1	1
PWY-7221: guanosine ribonucleotides de novo biosynthesis|g__Bifidobacterium.Bifidobacterium_animalis	1	1	1	1	1
PWY-7221: guanosine ribonucleotides de novo biosynthesis|g__Bifidobacterium.Bifidobacterium_angulatum	1	1	1	1	1
PWY-7221: guanosine ribonucleotides de novo biosynthesis|g__Bifidobacterium.Bifidobacterium_adolescentis	1	1	1	1	1
PWY-7221: guanosine ribonucleotides de novo biosynthesis|g__Barnesiella.Barnesiella_intestinihominis	1	1	1	1	1
PWY-7221: guanosine ribonucleotides de novo biosynthesis|g__Bacteroides.Bacteroides_xylanisolvens	1	1	1	1	1
PWY-7221: guanosine ribonucleotides de novo biosynthesis|g__Bacteroides.Bacteroides_vulgatus	1	1	1	1	1
PWY-7221: guanosine ribonucleotides de novo biosynthesis|g__Bacteroides.Bacteroides_thetaiotaomicron	1	1	1	1	1
PWY-7221: guanosine ribonucleotides de novo biosynthesis|g__Bacteroides.Bacteroides_salyersiae	1	1	1	1	1
PWY-7221: guanosine ribonucleotides de novo biosynthesis|g__Bacteroides.Bacteroides_plebeius	1	1	1	1	1
PWY-7221: guanosine ribonucleotides de novo biosynthesis|g__Bacteroides.Bacteroides_ovatus	1	1	1	1	1
PWY-7221: guanosine ribonucleotides de novo biosynthesis|g__Bacteroides.Bacteroides_nordii	1	1	1	1	1
PWY-7221: guanosine ribonucleotides de novo biosynthesis|g__Bacteroides.Bacteroides_massiliensis	1	1	1	1	1
PWY-7221: guanosine ribonucleotides de novo biosynthesis|g__Bacteroides.Bacteroides_intestinalis	1	1	1	1	1
PWY-7221: guanosine ribonucleotides de novo biosynthesis|g__Bacteroides.Bacteroides_fragilis	1	1	1	1	1
PWY-7221: guanosine ribonucleotides de novo biosynthesis|g__Bacteroides.Bacteroides_finegoldii	1	1	1	1	1
PWY-7221: guanosine ribonucleotides de novo biosynthesis|g__Bacteroides.Bacteroides_faecis	1	1	1	1	1
PWY-7221: guanosine ribonucleotides de novo biosynthesis|g__Bacteroides.Bacteroides_dorei	1	1	1	1	1
PWY-7221: guanosine ribonucleotides de novo biosynthesis|g__Bacteroides.Bacteroides_coprophilus	1	1	1	1	1
PWY-7221: guanosine ribonucleotides de novo biosynthesis|g__Bacteroides.Bacteroides_clarus	1	1	1	1	1
PWY-7221: guanosine ribonucleotides de novo biosynthesis|g__Bacteroides.Bacteroides_cellulosilyticus	1	1	1	1	1
PWY-7221: guanosine ribonucleotides de novo biosynthesis|g__Bacteroides.Bacteroides_caccae	1	1	1	1	1
PWY-7221: guanosine ribonucleotides de novo biosynthesis|g__Alistipes.Alistipes_shahii	1	1	1	1	1
PWY-7221: guanosine ribonucleotides de novo biosynthesis|g__Alistipes.Alistipes_senegalensis	1	1	1	1	1
PWY-7221: guanosine ribonucleotides de novo biosynthesis|g__Alistipes.Alistipes_putredinis	1	1	1	1	1
PWY-7221: guanosine ribonucleotides de novo biosynthesis|g__Alistipes.Alistipes_onderdonkii	1	1	1	1	1
PWY-7221: guanosine ribonucleotides de novo biosynthesis|g__Alistipes.Alistipes_indistinctus	1	1	1	1	1
PWY-7221: guanosine ribonucleotides de novo biosynthesis|g__Alistipes.Alistipes_finegoldii	1	1	1	1	1
PWY-7221: guanosine ribonucleotides de novo biosynthesis|g__Akkermansia.Akkermansia_muciniphila	1	1	1	1	1
PWY-7221: guanosine ribonucleotides de novo biosynthesis|g__Adlercreutzia.Adlercreutzia_equolifaciens	1	1	1	1	1
PWY-7221: guanosine ribonucleotides de novo biosynthesis|g__Actinomyces.Actinomyces_odontolyticus	1	1	1	1	1
PWY-7220: adenosine deoxyribonucleotides de novo biosynthesis II|g__Veillonella.Veillonella_parvula	1	1	1	1	1
PWY-7220: adenosine deoxyribonucleotides de novo biosynthesis II|g__Veillonella.Veillonella_dispar	1	1	1	1	1
PWY-7220: adenosine deoxyribonucleotides de novo biosynthesis II|g__Veillonella.Veillonella_atypica	1	1	1	1	1
PWY-7220: adenosine deoxyribonucleotides de novo biosynthesis II|g__Sutterella.Sutterella_wadsworthensis	1	1	1	1	1
PWY-7220: adenosine deoxyribonucleotides de novo biosynthesis II|g__Streptococcus.Streptococcus_vestibularis	1	1	1	1	1
PWY-7220: adenosine deoxyribonucleotides de novo biosynthesis II|g__Streptococcus.Streptococcus_thermophilus	1	1	1	1	1
PWY-7220: adenosine deoxyribonucleotides de novo biosynthesis II|g__Slackia.Slackia_piriformis	1	1	1	1	1
PWY-7220: adenosine deoxyribonucleotides de novo biosynthesis II|g__Parasutterella.Parasutterella_excrementihominis	1	1	1	1	1
PWY-7220: adenosine deoxyribonucleotides de novo biosynthesis II|g__Mitsuokella.Mitsuokella_multacida	1	1	1	1	1
PWY-7220: adenosine deoxyribonucleotides de novo biosynthesis II|g__Holdemania.Holdemania_filiformis	1	1	1	1	1
PWY-7220: adenosine deoxyribonucleotides de novo biosynthesis II|g__Haemophilus.Haemophilus_parainfluenzae	1	1	1	1	1
PWY-7220: adenosine deoxyribonucleotides de novo biosynthesis II|g__Faecalibacterium.Faecalibacterium_prausnitzii	1	1	1	1	1
PWY-7220: adenosine deoxyribonucleotides de novo biosynthesis II|g__Escherichia.Escherichia_coli	1	1	1	1	1
PWY-7220: adenosine deoxyribonucleotides de novo biosynthesis II|g__Eggerthella.Eggerthella_lenta	1	1	1	1	1
PWY-7220: adenosine deoxyribonucleotides de novo biosynthesis II|g__Burkholderiales_noname.Burkholderiales_bacterium_1_1_47	1	1	1	1	1
PWY-7220: adenosine deoxyribonucleotides de novo biosynthesis II|g__Bacteroides.Bacteroides_vulgatus	1	1	1	1	1
PWY-7220: adenosine deoxyribonucleotides de novo biosynthesis II|g__Bacteroides.Bacteroides_dorei	1	1	1	1	1
PWY-7220: adenosine deoxyribonucleotides de novo biosynthesis II|g__Bacteroides.Bacteroides_cellulosilyticus	1	1	1	1	1
PWY-7220: adenosine deoxyribonucleotides de novo biosynthesis II|g__Actinomyces.Actinomyces_odontolyticus	1	1	1	1	1
PWY-7219: adenosine ribonucleotides de novo biosynthesis|g__Veillonella.Veillonella_parvula	1	1	1	1	1
PWY-7219: adenosine ribonucleotides de novo biosynthesis|g__Veillonella.Veillonella_dispar	1	1	1	1	1
PWY-7219: adenosine ribonucleotides de novo biosynthesis|g__Veillonella.Veillonella_atypica	1	1	1	1	1
PWY-7219: adenosine ribonucleotides de novo biosynthesis|g__Turicibacter.Turicibacter_sanguinis	1	1	1	1	1
PWY-7219: adenosine ribonucleotides de novo biosynthesis|g__Sutterella.Sutterella_wadsworthensis	1	1	1	1	1
PWY-7219: adenosine ribonucleotides de novo biosynthesis|g__Streptococcus.Streptococcus_vestibularis	1	1	1	1	1
PWY-7219: adenosine ribonucleotides de novo biosynthesis|g__Streptococcus.Streptococcus_thermophilus	1	1	1	1	1
PWY-7219: adenosine ribonucleotides de novo biosynthesis|g__Streptococcus.Streptococcus_sanguinis	1	1	1	1	1
PWY-7219: adenosine ribonucleotides de novo biosynthesis|g__Streptococcus.Streptococcus_salivarius	1	1	1	1	1
PWY-7219: adenosine ribonucleotides de novo biosynthesis|g__Streptococcus.Streptococcus_parasanguinis	1	1	1	1	1
PWY-7219: adenosine ribonucleotides de novo biosynthesis|g__Streptococcus.Streptococcus_infantis	1	1	1	1	1
PWY-7219: adenosine ribonucleotides de novo biosynthesis|g__Streptococcus.Streptococcus_australis	1	1	1	1	1
PWY-7219: adenosine ribonucleotides de novo biosynthesis|g__Slackia.Slackia_piriformis	1	1	1	1	1
PWY-7219: adenosine ribonucleotides de novo biosynthesis|g__Ruminococcus.Ruminococcus_sp_5_1_39BFAA	1	1	1	1	1
PWY-7219: adenosine ribonucleotides de novo biosynthesis|g__Ruminococcus.Ruminococcus_lactaris	1	1	1	1	1
PWY-7219: adenosine ribonucleotides de novo biosynthesis|g__Ruminococcus.Ruminococcus_callidus	1	1	1	1	1
PWY-7219: adenosine ribonucleotides de novo biosynthesis|g__Ruminococcus.Ruminococcus_bromii	1	1	1	1	1
PWY-7219: adenosine ribonucleotides de novo biosynthesis|g__Ruminococcaceae_noname.Ruminococcaceae_bacterium_D16	1	1	1	1	1
PWY-7219: adenosine ribonucleotides de novo biosynthesis|g__Roseburia.Roseburia_inulinivorans	1	1	1	1	1
PWY-7219: adenosine ribonucleotides de novo biosynthesis|g__Roseburia.Roseburia_intestinalis	1	1	1	1	1
PWY-7219: adenosine ribonucleotides de novo biosynthesis|g__Roseburia.Roseburia_hominis	1	1	1	1	1
PWY-7219: adenosine ribonucleotides de novo biosynthesis|g__Pseudoflavonifractor.Pseudoflavonifractor_capillosus	1	1	1	1	1
PWY-7219: adenosine ribonucleotides de novo biosynthesis|g__Prevotella.Prevotella_stercorea	1	1	1	1	1
PWY-7219: adenosine ribonucleotides de novo biosynthesis|g__Prevotella.Prevotella_copri	1	1	1	1	1
PWY-7219: adenosine ribonucleotides de novo biosynthesis|g__Phascolarctobacterium.Phascolarctobacterium_succinatutens	1	1	1	1	1
PWY-7219: adenosine ribonucleotides de novo biosynthesis|g__Peptostreptococcaceae_noname.Clostridium_bartlettii	1	1	1	1	1
PWY-7219: adenosine ribonucleotides de novo biosynthesis|g__Parasutterella.Parasutterella_excrementihominis	1	1	1	1	1
PWY-7219: adenosine ribonucleotides de novo biosynthesis|g__Paraprevotella.Paraprevotella_xylaniphila	1	1	1	1	1
PWY-7219: adenosine ribonucleotides de novo biosynthesis|g__Paraprevotella.Paraprevotella_clara	1	1	1	1	1
PWY-7219: adenosine ribonucleotides de novo biosynthesis|g__Parabacteroides.Parabacteroides_merdae	1	1	1	1	1
PWY-7219: adenosine ribonucleotides de novo biosynthesis|g__Parabacteroides.Parabacteroides_johnsonii	1	1	1	1	1
PWY-7219: adenosine ribonucleotides de novo biosynthesis|g__Parabacteroides.Parabacteroides_goldsteinii	1	1	1	1	1
PWY-7219: adenosine ribonucleotides de novo biosynthesis|g__Parabacteroides.Parabacteroides_distasonis	1	1	1	1	1
PWY-7219: adenosine ribonucleotides de novo biosynthesis|g__Odoribacter.Odoribacter_splanchnicus	1	1	1	1	1
PWY-7219: adenosine ribonucleotides de novo biosynthesis|g__Mitsuokella.Mitsuokella_multacida	1	1	1	1	1
PWY-7219: adenosine ribonucleotides de novo biosynthesis|g__Methanosphaera.Methanosphaera_stadtmanae	1	1	1	1	1
PWY-7219: adenosine ribonucleotides de novo biosynthesis|g__Methanobrevibacter.Methanobrevibacter_smithii	1	1	1	1	1
PWY-7219: adenosine ribonucleotides de novo biosynthesis|g__Megamonas.Megamonas_rupellensis	1	1	1	1	1
PWY-7219: adenosine ribonucleotides de novo biosynthesis|g__Megamonas.Megamonas_hypermegale	1	1	1	1	1
PWY-7219: adenosine ribonucleotides de novo biosynthesis|g__Megamonas.Megamonas_funiformis	1	1	1	1	1
PWY-7219: adenosine ribonucleotides de novo biosynthesis|g__Lactococcus.Lactococcus_lactis	1	1	1	1	1
PWY-7219: adenosine ribonucleotides de novo biosynthesis|g__Lactobacillus.Lactobacillus_sakei	1	1	1	1	1
PWY-7219: adenosine ribonucleotides de novo biosynthesis|g__Lactobacillus.Lactobacillus_ruminis	1	1	1	1	1
PWY-7219: adenosine ribonucleotides de novo biosynthesis|g__Lactobacillus.Lactobacillus_delbrueckii	1	1	1	1	1
PWY-7219: adenosine ribonucleotides de novo biosynthesis|g__Lactobacillus.Lactobacillus_acidophilus	1	1	1	1	1
PWY-7219: adenosine ribonucleotides de novo biosynthesis|g__Lachnospiraceae_noname.Lachnospiraceae_bacterium_8_1_57FAA	1	1	1	1	1
PWY-7219: adenosine ribonucleotides de novo biosynthesis|g__Lachnospiraceae_noname.Lachnospiraceae_bacterium_7_1_58FAA	1	1	1	1	1
PWY-7219: adenosine ribonucleotides de novo biosynthesis|g__Lachnospiraceae_noname.Lachnospiraceae_bacterium_5_1_63FAA	1	1	1	1	1
PWY-7219: adenosine ribonucleotides de novo biosynthesis|g__Lachnospiraceae_noname.Lachnospiraceae_bacterium_5_1_57FAA	1	1	1	1	1
PWY-7219: adenosine ribonucleotides de novo biosynthesis|g__Lachnospiraceae_noname.Lachnospiraceae_bacterium_3_1_57FAA_CT1	1	1	1	1	1
PWY-7219: adenosine ribonucleotides de novo biosynthesis|g__Lachnospiraceae_noname.Lachnospiraceae_bacterium_3_1_46FAA	1	1	1	1	1
PWY-7219: adenosine ribonucleotides de novo biosynthesis|g__Lachnospiraceae_noname.Lachnospiraceae_bacterium_2_1_58FAA	1	1	1	1	1
PWY-7219: adenosine ribonucleotides de novo biosynthesis|g__Lachnospiraceae_noname.Lachnospiraceae_bacterium_1_4_56FAA	1	1	1	1	1
PWY-7219: adenosine ribonucleotides de novo biosynthesis|g__Lachnospiraceae_noname.Lachnospiraceae_bacterium_1_1_57FAA	1	1	1	1	1
PWY-7219: adenosine ribonucleotides de novo biosynthesis|g__Holdemania.Holdemania_filiformis	1	1	1	1	1
PWY-7219: adenosine ribonucleotides de novo biosynthesis|g__Haemophilus.Haemophilus_parainfluenzae	0.433751846729721	1	1	1	1
PWY-7219: adenosine ribonucleotides de novo biosynthesis|g__Gordonibacter.Gordonibacter_pamelaeae	1	1	1	1	1
PWY-7219: adenosine ribonucleotides de novo biosynthesis|g__Flavonifractor.Flavonifractor_plautii	1	1	1	1	1
PWY-7219: adenosine ribonucleotides de novo biosynthesis|g__Faecalibacterium.Faecalibacterium_prausnitzii	1	1	1	1	1
PWY-7219: adenosine ribonucleotides de novo biosynthesis|g__Eubacterium.Eubacterium_ventriosum	1	1	1	1	1
PWY-7219: adenosine ribonucleotides de novo biosynthesis|g__Eubacterium.Eubacterium_sp_3_1_31	1	1	1	1	1
PWY-7219: adenosine ribonucleotides de novo biosynthesis|g__Eubacterium.Eubacterium_siraeum	1	1	1	1	1
PWY-7219: adenosine ribonucleotides de novo biosynthesis|g__Eubacterium.Eubacterium_rectale	1	1	1	1	1
PWY-7219: adenosine ribonucleotides de novo biosynthesis|g__Eubacterium.Eubacterium_ramulus	1	1	1	1	1
PWY-7219: adenosine ribonucleotides de novo biosynthesis|g__Eubacterium.Eubacterium_hallii	1	1	1	1	1
PWY-7219: adenosine ribonucleotides de novo biosynthesis|g__Eubacterium.Eubacterium_eligens	1	1	1	1	1
PWY-7219: adenosine ribonucleotides de novo biosynthesis|g__Escherichia.Escherichia_coli	1	1	1	1	1
PWY-7219: adenosine ribonucleotides de novo biosynthesis|g__Erysipelotrichaceae_noname.Eubacterium_cylindroides	1	1	1	1	1
PWY-7219: adenosine ribonucleotides de novo biosynthesis|g__Erysipelotrichaceae_noname.Eubacterium_biforme	1	1	1	1	1
PWY-7219: adenosine ribonucleotides de novo biosynthesis|g__Erysipelotrichaceae_noname.Erysipelotrichaceae_bacterium_6_1_45	1	1	1	1	1
PWY-7219: adenosine ribonucleotides de novo biosynthesis|g__Erysipelotrichaceae_noname.Erysipelotrichaceae_bacterium_21_3	1	1	1	1	1
PWY-7219: adenosine ribonucleotides de novo biosynthesis|g__Erysipelotrichaceae_noname.Erysipelotrichaceae_bacterium_2_2_44A	1	1	1	1	1
PWY-7219: adenosine ribonucleotides de novo biosynthesis|g__Erysipelotrichaceae_noname.Clostridium_innocuum	1	1	1	1	1
PWY-7219: adenosine ribonucleotides de novo biosynthesis|g__Eggerthella.Eggerthella_lenta	1	1	1	1	1
PWY-7219: adenosine ribonucleotides de novo biosynthesis|g__Dorea.Dorea_longicatena	1	1	1	1	1
PWY-7219: adenosine ribonucleotides de novo biosynthesis|g__Dorea.Dorea_formicigenerans	1	1	1	1	1
PWY-7219: adenosine ribonucleotides de novo biosynthesis|g__Dialister.Dialister_succinatiphilus	1	1	1	1	1
PWY-7219: adenosine ribonucleotides de novo biosynthesis|g__Dialister.Dialister_invisus	1	1	1	1	1
PWY-7219: adenosine ribonucleotides de novo biosynthesis|g__Desulfovibrio.Desulfovibrio_piger	1	1	1	1	1
PWY-7219: adenosine ribonucleotides de novo biosynthesis|g__Coriobacteriaceae_noname.Coriobacteriaceae_bacterium_phI	1	1	1	1	1
PWY-7219: adenosine ribonucleotides de novo biosynthesis|g__Coprococcus.Coprococcus_sp_ART55_1	1	1	1	1	1
PWY-7219: adenosine ribonucleotides de novo biosynthesis|g__Coprococcus.Coprococcus_eutactus	1	1	1	1	1
PWY-7219: adenosine ribonucleotides de novo biosynthesis|g__Coprococcus.Coprococcus_comes	1	1	1	1	1
PWY-7219: adenosine ribonucleotides de novo biosynthesis|g__Coprococcus.Coprococcus_catus	1	1	1	1	1
PWY-7219: adenosine ribonucleotides de novo biosynthesis|g__Coprobacter.Coprobacter_fastidiosus	1	1	1	1	1
PWY-7219: adenosine ribonucleotides de novo biosynthesis|g__Collinsella.Collinsella_intestinalis	1	1	1	1	1
PWY-7219: adenosine ribonucleotides de novo biosynthesis|g__Collinsella.Collinsella_aerofaciens	1	1	1	1	1
PWY-7219: adenosine ribonucleotides de novo biosynthesis|g__Clostridium.Clostridium_symbiosum	1	1	1	1	1
PWY-7219: adenosine ribonucleotides de novo biosynthesis|g__Clostridium.Clostridium_sp_L2_50	1	1	1	1	1
PWY-7219: adenosine ribonucleotides de novo biosynthesis|g__Clostridium.Clostridium_nexile	1	1	1	1	1
PWY-7219: adenosine ribonucleotides de novo biosynthesis|g__Clostridium.Clostridium_leptum	1	1	1	1	1
PWY-7219: adenosine ribonucleotides de novo biosynthesis|g__Clostridium.Clostridium_hathewayi	1	1	1	1	1
PWY-7219: adenosine ribonucleotides de novo biosynthesis|g__Clostridium.Clostridium_clostridioforme	1	1	1	1	1
PWY-7219: adenosine ribonucleotides de novo biosynthesis|g__Clostridium.Clostridium_citroniae	1	1	1	1	1
PWY-7219: adenosine ribonucleotides de novo biosynthesis|g__Clostridium.Clostridium_bolteae	1	1	1	1	1
PWY-7219: adenosine ribonucleotides de novo biosynthesis|g__Clostridium.Clostridium_asparagiforme	1	1	1	1	1
PWY-7219: adenosine ribonucleotides de novo biosynthesis|g__Clostridiales_noname.Bacteroides_pectinophilus	1	1	1	1	1
PWY-7219: adenosine ribonucleotides de novo biosynthesis|g__Catenibacterium.Catenibacterium_mitsuokai	1	1	1	1	1
PWY-7219: adenosine ribonucleotides de novo biosynthesis|g__Butyrivibrio.Butyrivibrio_crossotus	1	1	1	1	1
PWY-7219: adenosine ribonucleotides de novo biosynthesis|g__Burkholderiales_noname.Burkholderiales_bacterium_1_1_47	1	1	1	1	1
PWY-7219: adenosine ribonucleotides de novo biosynthesis|g__Blautia.Ruminococcus_torques	1	1	1	1	1
PWY-7219: adenosine ribonucleotides de novo biosynthesis|g__Blautia.Ruminococcus_obeum	1	1	1	1	1
PWY-7219: adenosine ribonucleotides de novo biosynthesis|g__Blautia.Ruminococcus_gnavus	1	1	1	1	1
PWY-7219: adenosine ribonucleotides de novo biosynthesis|g__Blautia.Blautia_producta	1	1	1	1	1
PWY-7219: adenosine ribonucleotides de novo biosynthesis|g__Blautia.Blautia_hydrogenotrophica	1	1	1	1	1
PWY-7219: adenosine ribonucleotides de novo biosynthesis|g__Bilophila.Bilophila_wadsworthia	1	1	1	1	1
PWY-7219: adenosine ribonucleotides de novo biosynthesis|g__Bifidobacterium.Bifidobacterium_pseudocatenulatum	1	1	1	1	1
PWY-7219: adenosine ribonucleotides de novo biosynthesis|g__Bifidobacterium.Bifidobacterium_longum	1	1	1	1	1
PWY-7219: adenosine ribonucleotides de novo biosynthesis|g__Bifidobacterium.Bifidobacterium_catenulatum	1	1	1	1	1
PWY-7219: adenosine ribonucleotides de novo biosynthesis|g__Bifidobacterium.Bifidobacterium_bifidum	1	1	1	1	1
PWY-7219: adenosine ribonucleotides de novo biosynthesis|g__Bifidobacterium.Bifidobacterium_animalis	1	1	1	1	1
PWY-7219: adenosine ribonucleotides de novo biosynthesis|g__Bifidobacterium.Bifidobacterium_angulatum	1	1	1	1	1
PWY-7219: adenosine ribonucleotides de novo biosynthesis|g__Bifidobacterium.Bifidobacterium_adolescentis	1	1	1	1	1
PWY-7219: adenosine ribonucleotides de novo biosynthesis|g__Barnesiella.Barnesiella_intestinihominis	1	1	1	1	1
PWY-7219: adenosine ribonucleotides de novo biosynthesis|g__Bacteroides.Bacteroides_xylanisolvens	1	1	1	1	1
PWY-7219: adenosine ribonucleotides de novo biosynthesis|g__Bacteroides.Bacteroides_vulgatus	1	1	1	1	1
PWY-7219: adenosine ribonucleotides de novo biosynthesis|g__Bacteroides.Bacteroides_uniformis	1	1	1	1	1
PWY-7219: adenosine ribonucleotides de novo biosynthesis|g__Bacteroides.Bacteroides_thetaiotaomicron	1	1	1	1	1
PWY-7219: adenosine ribonucleotides de novo biosynthesis|g__Bacteroides.Bacteroides_stercoris	1	1	1	1	1
PWY-7219: adenosine ribonucleotides de novo biosynthesis|g__Bacteroides.Bacteroides_salyersiae	1	1	1	1	1
PWY-7219: adenosine ribonucleotides de novo biosynthesis|g__Bacteroides.Bacteroides_plebeius	1	1	1	1	1
PWY-7219: adenosine ribonucleotides de novo biosynthesis|g__Bacteroides.Bacteroides_ovatus	1	1	1	1	1
PWY-7219: adenosine ribonucleotides de novo biosynthesis|g__Bacteroides.Bacteroides_nordii	1	1	1	1	1
PWY-7219: adenosine ribonucleotides de novo biosynthesis|g__Bacteroides.Bacteroides_massiliensis	1	1	1	1	1
PWY-7219: adenosine ribonucleotides de novo biosynthesis|g__Bacteroides.Bacteroides_intestinalis	1	1	1	1	1
PWY-7219: adenosine ribonucleotides de novo biosynthesis|g__Bacteroides.Bacteroides_fragilis	1	1	1	1	1
PWY-7219: adenosine ribonucleotides de novo biosynthesis|g__Bacteroides.Bacteroides_finegoldii	1	1	1	1	1
PWY-7219: adenosine ribonucleotides de novo biosynthesis|g__Bacteroides.Bacteroides_faecis	1	1	1	1	1
PWY-7219: adenosine ribonucleotides de novo biosynthesis|g__Bacteroides.Bacteroides_eggerthii	1	1	1	1	1
PWY-7219: adenosine ribonucleotides de novo biosynthesis|g__Bacteroides.Bacteroides_dorei	1	1	1	1	1
PWY-7219: adenosine ribonucleotides de novo biosynthesis|g__Bacteroides.Bacteroides_coprophilus	1	1	1	1	1
PWY-7219: adenosine ribonucleotides de novo biosynthesis|g__Bacteroides.Bacteroides_coprocola	1	1	1	1	1
PWY-7219: adenosine ribonucleotides de novo biosynthesis|g__Bacteroides.Bacteroides_clarus	1	1	1	1	1
PWY-7219: adenosine ribonucleotides de novo biosynthesis|g__Bacteroides.Bacteroides_cellulosilyticus	1	1	1	1	1
PWY-7219: adenosine ribonucleotides de novo biosynthesis|g__Bacteroides.Bacteroides_caccae	1	1	1	1	1
PWY-7219: adenosine ribonucleotides de novo biosynthesis|g__Anaerostipes.Anaerostipes_hadrus	1	1	1	1	1
PWY-7219: adenosine ribonucleotides de novo biosynthesis|g__Alistipes.Alistipes_shahii	1	1	1	1	1
PWY-7219: adenosine ribonucleotides de novo biosynthesis|g__Alistipes.Alistipes_senegalensis	1	1	1	1	1
PWY-7219: adenosine ribonucleotides de novo biosynthesis|g__Alistipes.Alistipes_putredinis	1	1	1	1	1
PWY-7219: adenosine ribonucleotides de novo biosynthesis|g__Alistipes.Alistipes_onderdonkii	1	1	1	1	1
PWY-7219: adenosine ribonucleotides de novo biosynthesis|g__Alistipes.Alistipes_indistinctus	1	1	1	1	1
PWY-7219: adenosine ribonucleotides de novo biosynthesis|g__Alistipes.Alistipes_finegoldii	1	1	1	1	1
PWY-7219: adenosine ribonucleotides de novo biosynthesis|g__Akkermansia.Akkermansia_muciniphila	1	1	1	1	1
PWY-7219: adenosine ribonucleotides de novo biosynthesis|g__Adlercreutzia.Adlercreutzia_equolifaciens	1	1	1	1	1
PWY-7219: adenosine ribonucleotides de novo biosynthesis|g__Actinomyces.Actinomyces_odontolyticus	1	1	1	1	1
PWY-7210: pyrimidine deoxyribonucleotides biosynthesis from CTP|g__Haemophilus.Haemophilus_parainfluenzae	1	1	1	1	1
PWY-7208: superpathway of pyrimidine nucleobases salvage|g__Veillonella.Veillonella_parvula	1	1	1	1	1
PWY-7208: superpathway of pyrimidine nucleobases salvage|g__Veillonella.Veillonella_dispar	1	1	1	1	1
PWY-7208: superpathway of pyrimidine nucleobases salvage|g__Sutterella.Sutterella_wadsworthensis	1	1	1	1	1
PWY-7208: superpathway of pyrimidine nucleobases salvage|g__Streptococcus.Streptococcus_vestibularis	1	1	1	1	1
PWY-7208: superpathway of pyrimidine nucleobases salvage|g__Streptococcus.Streptococcus_thermophilus	1	1	1	1	1
PWY-7208: superpathway of pyrimidine nucleobases salvage|g__Streptococcus.Streptococcus_salivarius	1	1	1	1	1
PWY-7208: superpathway of pyrimidine nucleobases salvage|g__Roseburia.Roseburia_intestinalis	1	1	1	1	1
PWY-7208: superpathway of pyrimidine nucleobases salvage|g__Phascolarctobacterium.Phascolarctobacterium_succinatutens	1	1	1	1	1
PWY-7208: superpathway of pyrimidine nucleobases salvage|g__Parasutterella.Parasutterella_excrementihominis	1	1	1	1	1
PWY-7208: superpathway of pyrimidine nucleobases salvage|g__Mitsuokella.Mitsuokella_multacida	1	1	1	1	1
PWY-7208: superpathway of pyrimidine nucleobases salvage|g__Methanobrevibacter.Methanobrevibacter_smithii	1	1	1	1	1
PWY-7208: superpathway of pyrimidine nucleobases salvage|g__Megamonas.Megamonas_rupellensis	1	1	1	1	1
PWY-7208: superpathway of pyrimidine nucleobases salvage|g__Megamonas.Megamonas_hypermegale	1	1	1	1	1
PWY-7208: superpathway of pyrimidine nucleobases salvage|g__Megamonas.Megamonas_funiformis	1	1	1	1	1
PWY-7208: superpathway of pyrimidine nucleobases salvage|g__Haemophilus.Haemophilus_parainfluenzae	1	1	1	1	1
PWY-7208: superpathway of pyrimidine nucleobases salvage|g__Gordonibacter.Gordonibacter_pamelaeae	1	1	1	1	1
PWY-7208: superpathway of pyrimidine nucleobases salvage|g__Eubacterium.Eubacterium_siraeum	1	1	1	1	1
PWY-7208: superpathway of pyrimidine nucleobases salvage|g__Escherichia.Escherichia_coli	1	1	1	1	1
PWY-7208: superpathway of pyrimidine nucleobases salvage|g__Dialister.Dialister_succinatiphilus	1	1	1	1	1
PWY-7208: superpathway of pyrimidine nucleobases salvage|g__Dialister.Dialister_invisus	1	1	1	1	1
PWY-7208: superpathway of pyrimidine nucleobases salvage|g__Desulfovibrio.Desulfovibrio_piger	1	1	1	1	1
PWY-7208: superpathway of pyrimidine nucleobases salvage|g__Coprococcus.Coprococcus_sp_ART55_1	1	1	1	1	1
PWY-7208: superpathway of pyrimidine nucleobases salvage|g__Coprococcus.Coprococcus_catus	1	1	1	1	1
PWY-7208: superpathway of pyrimidine nucleobases salvage|g__Burkholderiales_noname.Burkholderiales_bacterium_1_1_47	1	1	1	1	1
PWY-7208: superpathway of pyrimidine nucleobases salvage|g__Blautia.Ruminococcus_torques	1	1	1	1	1
PWY-7208: superpathway of pyrimidine nucleobases salvage|g__Blautia.Ruminococcus_obeum	1	1	1	1	1
PWY-7208: superpathway of pyrimidine nucleobases salvage|g__Bilophila.Bilophila_wadsworthia	1	1	1	1	1
PWY-7208: superpathway of pyrimidine nucleobases salvage|g__Akkermansia.Akkermansia_muciniphila	1	1	1	1	1
PWY-7208: superpathway of pyrimidine nucleobases salvage|g__Adlercreutzia.Adlercreutzia_equolifaciens	1	1	1	1	1
PWY-7199: pyrimidine deoxyribonucleosides salvage|g__Turicibacter.Turicibacter_sanguinis	1	1	1	1	1
PWY-7199: pyrimidine deoxyribonucleosides salvage|g__Streptococcus.Streptococcus_thermophilus	1	1	1	1	1
PWY-7199: pyrimidine deoxyribonucleosides salvage|g__Streptococcus.Streptococcus_parasanguinis	1	1	1	1	1
PWY-7199: pyrimidine deoxyribonucleosides salvage|g__Lactococcus.Lactococcus_lactis	1	1	1	1	1
PWY-7199: pyrimidine deoxyribonucleosides salvage|g__Haemophilus.Haemophilus_parainfluenzae	1	1	1	1	1
PWY-7199: pyrimidine deoxyribonucleosides salvage|g__Escherichia.Escherichia_coli	1	1	1	1	1
PWY-7199: pyrimidine deoxyribonucleosides salvage|g__Bacteroides.Bacteroides_coprophilus	1	1	1	1	1
PWY-7199: pyrimidine deoxyribonucleosides salvage|g__Alistipes.Alistipes_finegoldii	1	1	1	1	1
PWY-7198: pyrimidine deoxyribonucleotides de novo biosynthesis IV|g__Haemophilus.Haemophilus_parainfluenzae	1	1	1	1	1
PWY-7197: pyrimidine deoxyribonucleotide phosphorylation|g__Veillonella.Veillonella_parvula	1	1	1	1	1
PWY-7197: pyrimidine deoxyribonucleotide phosphorylation|g__Sutterella.Sutterella_wadsworthensis	1	1	1	1	1
PWY-7197: pyrimidine deoxyribonucleotide phosphorylation|g__Streptococcus.Streptococcus_vestibularis	1	1	1	1	1
PWY-7197: pyrimidine deoxyribonucleotide phosphorylation|g__Streptococcus.Streptococcus_thermophilus	1	1	1	1	1
PWY-7197: pyrimidine deoxyribonucleotide phosphorylation|g__Streptococcus.Streptococcus_salivarius	1	1	1	1	1
PWY-7197: pyrimidine deoxyribonucleotide phosphorylation|g__Slackia.Slackia_piriformis	1	1	1	1	1
PWY-7197: pyrimidine deoxyribonucleotide phosphorylation|g__Phascolarctobacterium.Phascolarctobacterium_succinatutens	1	1	1	1	1
PWY-7197: pyrimidine deoxyribonucleotide phosphorylation|g__Parasutterella.Parasutterella_excrementihominis	1	1	1	1	1
PWY-7197: pyrimidine deoxyribonucleotide phosphorylation|g__Mitsuokella.Mitsuokella_multacida	1	1	1	1	1
PWY-7197: pyrimidine deoxyribonucleotide phosphorylation|g__Methanosphaera.Methanosphaera_stadtmanae	1	1	1	1	1
PWY-7197: pyrimidine deoxyribonucleotide phosphorylation|g__Methanobrevibacter.Methanobrevibacter_smithii	1	1	1	1	1
PWY-7197: pyrimidine deoxyribonucleotide phosphorylation|g__Megamonas.Megamonas_rupellensis	1	1	1	1	1
PWY-7197: pyrimidine deoxyribonucleotide phosphorylation|g__Megamonas.Megamonas_funiformis	1	1	1	1	1
PWY-7197: pyrimidine deoxyribonucleotide phosphorylation|g__Haemophilus.Haemophilus_parainfluenzae	1	1	1	1	1
PWY-7197: pyrimidine deoxyribonucleotide phosphorylation|g__Escherichia.Escherichia_coli	1	1	1	1	1
PWY-7197: pyrimidine deoxyribonucleotide phosphorylation|g__Eggerthella.Eggerthella_lenta	1	1	1	1	1
PWY-7197: pyrimidine deoxyribonucleotide phosphorylation|g__Dialister.Dialister_invisus	1	1	1	1	1
PWY-7197: pyrimidine deoxyribonucleotide phosphorylation|g__Desulfovibrio.Desulfovibrio_piger	1	1	1	1	1
PWY-7197: pyrimidine deoxyribonucleotide phosphorylation|g__Burkholderiales_noname.Burkholderiales_bacterium_1_1_47	1	1	1	1	1
PWY-7197: pyrimidine deoxyribonucleotide phosphorylation|g__Bilophila.Bilophila_wadsworthia	1	1	1	1	1
PWY-7197: pyrimidine deoxyribonucleotide phosphorylation|g__Akkermansia.Akkermansia_muciniphila	1	1	1	1	1
PWY-7197: pyrimidine deoxyribonucleotide phosphorylation|g__Adlercreutzia.Adlercreutzia_equolifaciens	1	1	1	1	1
PWY-7197: pyrimidine deoxyribonucleotide phosphorylation|g__Actinomyces.Actinomyces_odontolyticus	1	1	1	1	1
PWY-7187: pyrimidine deoxyribonucleotides de novo biosynthesis II|g__Haemophilus.Haemophilus_parainfluenzae	1	1	1	1	1
PWY-7184: pyrimidine deoxyribonucleotides de novo biosynthesis I|g__Veillonella.Veillonella_parvula	1	1	1	1	1
PWY-7184: pyrimidine deoxyribonucleotides de novo biosynthesis I|g__Sutterella.Sutterella_wadsworthensis	1	1	1	1	1
PWY-7184: pyrimidine deoxyribonucleotides de novo biosynthesis I|g__Parasutterella.Parasutterella_excrementihominis	1	1	1	1	1
PWY-7184: pyrimidine deoxyribonucleotides de novo biosynthesis I|g__Haemophilus.Haemophilus_parainfluenzae	1	1	1	1	1
PWY-7184: pyrimidine deoxyribonucleotides de novo biosynthesis I|g__Escherichia.Escherichia_coli	1	1	1	1	1
PWY-7184: pyrimidine deoxyribonucleotides de novo biosynthesis I|g__Burkholderiales_noname.Burkholderiales_bacterium_1_1_47	1	1	1	1	1
PWY-7111: pyruvate fermentation to isobutanol (engineered)|g__Veillonella.Veillonella_parvula	1	1	1	1	1
PWY-7111: pyruvate fermentation to isobutanol (engineered)|g__Veillonella.Veillonella_dispar	1	1	1	1	1
PWY-7111: pyruvate fermentation to isobutanol (engineered)|g__Veillonella.Veillonella_atypica	1	1	1	1	1
PWY-7111: pyruvate fermentation to isobutanol (engineered)|g__Streptococcus.Streptococcus_vestibularis	1	1	1	1	1
PWY-7111: pyruvate fermentation to isobutanol (engineered)|g__Streptococcus.Streptococcus_thermophilus	1	1	1	1	1
PWY-7111: pyruvate fermentation to isobutanol (engineered)|g__Streptococcus.Streptococcus_salivarius	1	1	1	1	1
PWY-7111: pyruvate fermentation to isobutanol (engineered)|g__Streptococcus.Streptococcus_parasanguinis	1	1	1	1	1
PWY-7111: pyruvate fermentation to isobutanol (engineered)|g__Streptococcus.Streptococcus_infantis	1	1	1	1	1
PWY-7111: pyruvate fermentation to isobutanol (engineered)|g__Streptococcus.Streptococcus_australis	1	1	1	1	1
PWY-7111: pyruvate fermentation to isobutanol (engineered)|g__Ruminococcus.Ruminococcus_sp_5_1_39BFAA	1	1	1	1	1
PWY-7111: pyruvate fermentation to isobutanol (engineered)|g__Ruminococcus.Ruminococcus_lactaris	1	1	1	1	1
PWY-7111: pyruvate fermentation to isobutanol (engineered)|g__Ruminococcus.Ruminococcus_bromii	1	1	1	1	1
PWY-7111: pyruvate fermentation to isobutanol (engineered)|g__Ruminococcaceae_noname.Ruminococcaceae_bacterium_D16	1	1	1	1	1
PWY-7111: pyruvate fermentation to isobutanol (engineered)|g__Pseudoflavonifractor.Pseudoflavonifractor_capillosus	1	1	1	1	1
PWY-7111: pyruvate fermentation to isobutanol (engineered)|g__Phascolarctobacterium.Phascolarctobacterium_succinatutens	1	1	1	1	1
PWY-7111: pyruvate fermentation to isobutanol (engineered)|g__Peptostreptococcaceae_noname.Clostridium_bartlettii	1	1	1	1	1
PWY-7111: pyruvate fermentation to isobutanol (engineered)|g__Parasutterella.Parasutterella_excrementihominis	1	1	1	1	1
PWY-7111: pyruvate fermentation to isobutanol (engineered)|g__Paraprevotella.Paraprevotella_xylaniphila	1	1	1	1	1
PWY-7111: pyruvate fermentation to isobutanol (engineered)|g__Paraprevotella.Paraprevotella_clara	1	1	1	1	1
PWY-7111: pyruvate fermentation to isobutanol (engineered)|g__Parabacteroides.Parabacteroides_merdae	1	1	1	1	1
PWY-7111: pyruvate fermentation to isobutanol (engineered)|g__Parabacteroides.Parabacteroides_johnsonii	1	1	1	1	1
PWY-7111: pyruvate fermentation to isobutanol (engineered)|g__Parabacteroides.Parabacteroides_goldsteinii	1	1	1	1	1
PWY-7111: pyruvate fermentation to isobutanol (engineered)|g__Parabacteroides.Parabacteroides_distasonis	1	1	1	1	1
PWY-7111: pyruvate fermentation to isobutanol (engineered)|g__Oxalobacter.Oxalobacter_formigenes	1	1	1	1	1
PWY-7111: pyruvate fermentation to isobutanol (engineered)|g__Odoribacter.Odoribacter_splanchnicus	1	1	1	1	1
PWY-7111: pyruvate fermentation to isobutanol (engineered)|g__Mitsuokella.Mitsuokella_multacida	1	1	1	1	1
PWY-7111: pyruvate fermentation to isobutanol (engineered)|g__Methanosphaera.Methanosphaera_stadtmanae	1	1	1	1	1
PWY-7111: pyruvate fermentation to isobutanol (engineered)|g__Methanobrevibacter.Methanobrevibacter_smithii	1	1	1	1	1
PWY-7111: pyruvate fermentation to isobutanol (engineered)|g__Megamonas.Megamonas_rupellensis	1	1	1	1	1
PWY-7111: pyruvate fermentation to isobutanol (engineered)|g__Megamonas.Megamonas_hypermegale	1	1	1	1	1
PWY-7111: pyruvate fermentation to isobutanol (engineered)|g__Megamonas.Megamonas_funiformis	1	1	1	1	1
PWY-7111: pyruvate fermentation to isobutanol (engineered)|g__Lactococcus.Lactococcus_lactis	1	1	1	1	1
PWY-7111: pyruvate fermentation to isobutanol (engineered)|g__Lachnospiraceae_noname.Lachnospiraceae_bacterium_7_1_58FAA	1	1	1	1	1
PWY-7111: pyruvate fermentation to isobutanol (engineered)|g__Lachnospiraceae_noname.Lachnospiraceae_bacterium_5_1_57FAA	1	1	1	1	1
PWY-7111: pyruvate fermentation to isobutanol (engineered)|g__Lachnospiraceae_noname.Lachnospiraceae_bacterium_3_1_57FAA_CT1	1	1	1	1	1
PWY-7111: pyruvate fermentation to isobutanol (engineered)|g__Lachnospiraceae_noname.Lachnospiraceae_bacterium_3_1_46FAA	1	1	1	1	1
PWY-7111: pyruvate fermentation to isobutanol (engineered)|g__Lachnospiraceae_noname.Lachnospiraceae_bacterium_2_1_58FAA	1	1	1	1	1
PWY-7111: pyruvate fermentation to isobutanol (engineered)|g__Lachnospiraceae_noname.Lachnospiraceae_bacterium_1_4_56FAA	1	1	1	1	1
PWY-7111: pyruvate fermentation to isobutanol (engineered)|g__Lachnospiraceae_noname.Lachnospiraceae_bacterium_1_1_57FAA	1	1	1	1	1
PWY-7111: pyruvate fermentation to isobutanol (engineered)|g__Haemophilus.Haemophilus_parainfluenzae	1	1	1	1	1
PWY-7111: pyruvate fermentation to isobutanol (engineered)|g__Flavonifractor.Flavonifractor_plautii	1	1	1	1	1
PWY-7111: pyruvate fermentation to isobutanol (engineered)|g__Faecalibacterium.Faecalibacterium_prausnitzii	1	1	1	1	1
PWY-7111: pyruvate fermentation to isobutanol (engineered)|g__Eubacterium.Eubacterium_ventriosum	1	1	1	1	1
PWY-7111: pyruvate fermentation to isobutanol (engineered)|g__Eubacterium.Eubacterium_siraeum	1	1	1	1	1
PWY-7111: pyruvate fermentation to isobutanol (engineered)|g__Eubacterium.Eubacterium_rectale	1	1	1	1	1
PWY-7111: pyruvate fermentation to isobutanol (engineered)|g__Eubacterium.Eubacterium_ramulus	1	1	1	1	1
PWY-7111: pyruvate fermentation to isobutanol (engineered)|g__Eubacterium.Eubacterium_hallii	1	1	1	1	1
PWY-7111: pyruvate fermentation to isobutanol (engineered)|g__Eubacterium.Eubacterium_eligens	1	1	1	1	1
PWY-7111: pyruvate fermentation to isobutanol (engineered)|g__Escherichia.Escherichia_coli	1	1	1	1	1
PWY-7111: pyruvate fermentation to isobutanol (engineered)|g__Erysipelotrichaceae_noname.Eubacterium_cylindroides	1	1	1	1	1
PWY-7111: pyruvate fermentation to isobutanol (engineered)|g__Erysipelotrichaceae_noname.Erysipelotrichaceae_bacterium_6_1_45	1	1	1	1	1
PWY-7111: pyruvate fermentation to isobutanol (engineered)|g__Erysipelotrichaceae_noname.Erysipelotrichaceae_bacterium_21_3	1	1	1	1	1
PWY-7111: pyruvate fermentation to isobutanol (engineered)|g__Erysipelotrichaceae_noname.Erysipelotrichaceae_bacterium_2_2_44A	1	1	1	1	1
PWY-7111: pyruvate fermentation to isobutanol (engineered)|g__Erysipelotrichaceae_noname.Clostridium_ramosum	1	1	1	1	1
PWY-7111: pyruvate fermentation to isobutanol (engineered)|g__Dorea.Dorea_longicatena	1	1	1	1	1
PWY-7111: pyruvate fermentation to isobutanol (engineered)|g__Dorea.Dorea_formicigenerans	1	1	1	1	1
PWY-7111: pyruvate fermentation to isobutanol (engineered)|g__Desulfovibrio.Desulfovibrio_piger	1	1	1	1	1
PWY-7111: pyruvate fermentation to isobutanol (engineered)|g__Coriobacteriaceae_noname.Coriobacteriaceae_bacterium_phI	1	1	1	1	1
PWY-7111: pyruvate fermentation to isobutanol (engineered)|g__Coprococcus.Coprococcus_sp_ART55_1	1	1	1	1	1
PWY-7111: pyruvate fermentation to isobutanol (engineered)|g__Coprococcus.Coprococcus_eutactus	1	1	1	1	1
PWY-7111: pyruvate fermentation to isobutanol (engineered)|g__Coprococcus.Coprococcus_comes	1	1	1	1	1
PWY-7111: pyruvate fermentation to isobutanol (engineered)|g__Coprococcus.Coprococcus_catus	1	1	1	1	1
PWY-7111: pyruvate fermentation to isobutanol (engineered)|g__Coprobacter.Coprobacter_fastidiosus	1	1	1	1	1
PWY-7111: pyruvate fermentation to isobutanol (engineered)|g__Clostridium.Clostridium_symbiosum	1	1	1	1	1
PWY-7111: pyruvate fermentation to isobutanol (engineered)|g__Clostridium.Clostridium_sp_L2_50	1	1	1	1	1
PWY-7111: pyruvate fermentation to isobutanol (engineered)|g__Clostridium.Clostridium_nexile	1	1	1	1	1
PWY-7111: pyruvate fermentation to isobutanol (engineered)|g__Clostridium.Clostridium_leptum	1	1	1	1	1
PWY-7111: pyruvate fermentation to isobutanol (engineered)|g__Clostridium.Clostridium_hathewayi	1	1	1	1	1
PWY-7111: pyruvate fermentation to isobutanol (engineered)|g__Clostridium.Clostridium_clostridioforme	1	1	1	1	1
PWY-7111: pyruvate fermentation to isobutanol (engineered)|g__Clostridium.Clostridium_bolteae	1	1	1	1	1
PWY-7111: pyruvate fermentation to isobutanol (engineered)|g__Clostridium.Clostridium_asparagiforme	1	1	1	1	1
PWY-7111: pyruvate fermentation to isobutanol (engineered)|g__Clostridiales_noname.Clostridiales_bacterium_1_7_47FAA	1	1	1	1	1
PWY-7111: pyruvate fermentation to isobutanol (engineered)|g__Clostridiales_noname.Bacteroides_pectinophilus	1	1	1	1	1
PWY-7111: pyruvate fermentation to isobutanol (engineered)|g__Catenibacterium.Catenibacterium_mitsuokai	1	1	1	1	1
PWY-7111: pyruvate fermentation to isobutanol (engineered)|g__Butyrivibrio.Butyrivibrio_crossotus	1	1	1	1	1
PWY-7111: pyruvate fermentation to isobutanol (engineered)|g__Burkholderiales_noname.Burkholderiales_bacterium_1_1_47	1	1	1	1	1
PWY-7111: pyruvate fermentation to isobutanol (engineered)|g__Blautia.Ruminococcus_torques	1	1	1	1	1
PWY-7111: pyruvate fermentation to isobutanol (engineered)|g__Blautia.Ruminococcus_obeum	1	1	1	1	1
PWY-7111: pyruvate fermentation to isobutanol (engineered)|g__Blautia.Ruminococcus_gnavus	1	1	1	1	1
PWY-7111: pyruvate fermentation to isobutanol (engineered)|g__Bilophila.Bilophila_wadsworthia	1	1	1	1	1
PWY-7111: pyruvate fermentation to isobutanol (engineered)|g__Bifidobacterium.Bifidobacterium_longum	1	1	1	1	1
PWY-7111: pyruvate fermentation to isobutanol (engineered)|g__Barnesiella.Barnesiella_intestinihominis	1	1	1	1	1
PWY-7111: pyruvate fermentation to isobutanol (engineered)|g__Bacteroides.Bacteroides_xylanisolvens	1	1	1	1	1
PWY-7111: pyruvate fermentation to isobutanol (engineered)|g__Bacteroides.Bacteroides_vulgatus	1	1	1	1	1
PWY-7111: pyruvate fermentation to isobutanol (engineered)|g__Bacteroides.Bacteroides_stercoris	1	1	1	1	1
PWY-7111: pyruvate fermentation to isobutanol (engineered)|g__Bacteroides.Bacteroides_salyersiae	1	1	1	1	1
PWY-7111: pyruvate fermentation to isobutanol (engineered)|g__Bacteroides.Bacteroides_plebeius	1	1	1	1	1
PWY-7111: pyruvate fermentation to isobutanol (engineered)|g__Bacteroides.Bacteroides_massiliensis	1	1	1	1	1
PWY-7111: pyruvate fermentation to isobutanol (engineered)|g__Bacteroides.Bacteroides_intestinalis	1	1	1	1	1
PWY-7111: pyruvate fermentation to isobutanol (engineered)|g__Bacteroides.Bacteroides_finegoldii	1	1	1	1	1
PWY-7111: pyruvate fermentation to isobutanol (engineered)|g__Bacteroides.Bacteroides_dorei	1	1	1	1	1
PWY-7111: pyruvate fermentation to isobutanol (engineered)|g__Bacteroides.Bacteroides_clarus	1	1	1	1	1
PWY-7111: pyruvate fermentation to isobutanol (engineered)|g__Bacteroides.Bacteroides_cellulosilyticus	1	1	1	1	1
PWY-7111: pyruvate fermentation to isobutanol (engineered)|g__Bacteroides.Bacteroides_caccae	1	1	1	1	1
PWY-7111: pyruvate fermentation to isobutanol (engineered)|g__Alistipes.Alistipes_senegalensis	1	1	1	1	1
PWY-7111: pyruvate fermentation to isobutanol (engineered)|g__Alistipes.Alistipes_indistinctus	1	1	1	1	1
PWY-7111: pyruvate fermentation to isobutanol (engineered)|g__Akkermansia.Akkermansia_muciniphila	1	1	1	1	1
PWY-7039: phosphatidate metabolism, as a signaling molecule|g__Escherichia.Escherichia_coli	1	1	1	1	1
PWY-7013: L-1,2-propanediol degradation|g__Escherichia.Escherichia_coli	1	1	1	1	1
PWY-6969: TCA cycle V (2-oxoglutarate:ferredoxin oxidoreductase)|g__Escherichia.Escherichia_coli	1	1	1	1	1
PWY-6936: seleno-amino acid biosynthesis|g__Mitsuokella.Mitsuokella_multacida	1	1	1	1	1
PWY-6936: seleno-amino acid biosynthesis|g__Methanobrevibacter.Methanobrevibacter_smithii	1	1	1	1	1
PWY-6936: seleno-amino acid biosynthesis|g__Lactococcus.Lactococcus_lactis	1	1	1	1	1
PWY-6936: seleno-amino acid biosynthesis|g__Lachnospiraceae_noname.Lachnospiraceae_bacterium_5_1_63FAA	1	1	1	1	1
PWY-6936: seleno-amino acid biosynthesis|g__Haemophilus.Haemophilus_parainfluenzae	1	1	1	1	1
PWY-6936: seleno-amino acid biosynthesis|g__Eubacterium.Eubacterium_ventriosum	1	1	1	1	1
PWY-6936: seleno-amino acid biosynthesis|g__Escherichia.Escherichia_coli	1	1	1	1	1
PWY-6936: seleno-amino acid biosynthesis|g__Erysipelotrichaceae_noname.Eubacterium_biforme	1	1	1	1	1
PWY-6936: seleno-amino acid biosynthesis|g__Dorea.Dorea_longicatena	1	1	1	1	1
PWY-6936: seleno-amino acid biosynthesis|g__Dorea.Dorea_formicigenerans	1	1	1	1	1
PWY-6901: superpathway of glucose and xylose degradation|g__Escherichia.Escherichia_coli	1	1	1	1	1
PWY-6897: thiamin salvage II|g__Methanosphaera.Methanosphaera_stadtmanae	1	1	1	1	1
PWY-6897: thiamin salvage II|g__Methanobrevibacter.Methanobrevibacter_smithii	1	1	1	1	1
PWY-6897: thiamin salvage II|g__Escherichia.Escherichia_coli	1	1	1	1	1
PWY-6897: thiamin salvage II|g__Bifidobacterium.Bifidobacterium_animalis	1	1	1	1	1
PWY-6892: thiazole biosynthesis I (E. coli)|g__Escherichia.Escherichia_coli	1	1	1	1	1
PWY-6859: all-trans-farnesol biosynthesis|g__Methanosphaera.Methanosphaera_stadtmanae	1	1	1	1	1
PWY-6859: all-trans-farnesol biosynthesis|g__Escherichia.Escherichia_coli	1	1	1	1	1
PWY-6823: molybdenum cofactor biosynthesis|g__Escherichia.Escherichia_coli	1	1	1	1	1
PWY-6803: phosphatidylcholine acyl editing|g__Escherichia.Escherichia_coli	1	1	1	1	1
PWY-6737: starch degradation V|g__Streptococcus.Streptococcus_parasanguinis	1	1	1	1	1
PWY-6737: starch degradation V|g__Streptococcus.Streptococcus_australis	1	1	1	1	1
PWY-6737: starch degradation V|g__Ruminococcus.Ruminococcus_sp_5_1_39BFAA	1	1	1	1	1
PWY-6737: starch degradation V|g__Ruminococcus.Ruminococcus_lactaris	1	1	1	1	1
PWY-6737: starch degradation V|g__Ruminococcus.Ruminococcus_bromii	1	1	1	1	1
PWY-6737: starch degradation V|g__Ruminococcaceae_noname.Ruminococcaceae_bacterium_D16	1	1	1	1	1
PWY-6737: starch degradation V|g__Roseburia.Roseburia_inulinivorans	1	1	1	1	1
PWY-6737: starch degradation V|g__Roseburia.Roseburia_intestinalis	1	1	1	1	1
PWY-6737: starch degradation V|g__Roseburia.Roseburia_hominis	1	1	1	1	1
PWY-6737: starch degradation V|g__Pseudoflavonifractor.Pseudoflavonifractor_capillosus	1	1	1	1	1
PWY-6737: starch degradation V|g__Megamonas.Megamonas_rupellensis	1	1	1	1	1
PWY-6737: starch degradation V|g__Megamonas.Megamonas_hypermegale	1	1	1	1	1
PWY-6737: starch degradation V|g__Megamonas.Megamonas_funiformis	1	1	1	1	1
PWY-6737: starch degradation V|g__Lactococcus.Lactococcus_lactis	1	1	1	1	1
PWY-6737: starch degradation V|g__Lachnospiraceae_noname.Lachnospiraceae_bacterium_7_1_58FAA	1	1	1	1	1
PWY-6737: starch degradation V|g__Lachnospiraceae_noname.Lachnospiraceae_bacterium_5_1_63FAA	1	1	1	1	1
PWY-6737: starch degradation V|g__Lachnospiraceae_noname.Lachnospiraceae_bacterium_5_1_57FAA	1	1	1	1	1
PWY-6737: starch degradation V|g__Lachnospiraceae_noname.Lachnospiraceae_bacterium_3_1_57FAA_CT1	1	1	1	1	1
PWY-6737: starch degradation V|g__Lachnospiraceae_noname.Lachnospiraceae_bacterium_3_1_46FAA	1	1	1	1	1
PWY-6737: starch degradation V|g__Lachnospiraceae_noname.Lachnospiraceae_bacterium_2_1_58FAA	1	1	1	1	1
PWY-6737: starch degradation V|g__Lachnospiraceae_noname.Lachnospiraceae_bacterium_1_1_57FAA	1	1	1	1	1
PWY-6737: starch degradation V|g__Haemophilus.Haemophilus_parainfluenzae	1	1	1	1	1
PWY-6737: starch degradation V|g__Faecalibacterium.Faecalibacterium_prausnitzii	1	1	1	1	1
PWY-6737: starch degradation V|g__Eubacterium.Eubacterium_ventriosum	1	1	1	1	1
PWY-6737: starch degradation V|g__Eubacterium.Eubacterium_siraeum	1	1	1	1	1
PWY-6737: starch degradation V|g__Eubacterium.Eubacterium_rectale	1	1	1	1	1
PWY-6737: starch degradation V|g__Eubacterium.Eubacterium_ramulus	1	1	1	1	1
PWY-6737: starch degradation V|g__Eubacterium.Eubacterium_hallii	1	1	1	1	1
PWY-6737: starch degradation V|g__Escherichia.Escherichia_coli	1	1	1	1	1
PWY-6737: starch degradation V|g__Erysipelotrichaceae_noname.Eubacterium_biforme	1	1	1	1	1
PWY-6737: starch degradation V|g__Erysipelotrichaceae_noname.Clostridium_ramosum	1	1	1	1	1
PWY-6737: starch degradation V|g__Dorea.Dorea_longicatena	1	1	1	1	1
PWY-6737: starch degradation V|g__Dorea.Dorea_formicigenerans	1	1	1	1	1
PWY-6737: starch degradation V|g__Coriobacteriaceae_noname.Coriobacteriaceae_bacterium_phI	1	1	1	1	1
PWY-6737: starch degradation V|g__Coprococcus.Coprococcus_comes	1	1	1	1	1
PWY-6737: starch degradation V|g__Coprococcus.Coprococcus_catus	1	1	1	1	1
PWY-6737: starch degradation V|g__Collinsella.Collinsella_aerofaciens	1	1	1	1	1
PWY-6737: starch degradation V|g__Clostridium.Clostridium_symbiosum	1	1	1	1	1
PWY-6737: starch degradation V|g__Clostridium.Clostridium_nexile	1	1	1	1	1
PWY-6737: starch degradation V|g__Clostridium.Clostridium_leptum	1	1	1	1	1
PWY-6737: starch degradation V|g__Clostridium.Clostridium_hathewayi	1	1	1	1	1
PWY-6737: starch degradation V|g__Clostridium.Clostridium_citroniae	1	1	1	1	1
PWY-6737: starch degradation V|g__Clostridium.Clostridium_bolteae	1	1	1	1	1
PWY-6737: starch degradation V|g__Catenibacterium.Catenibacterium_mitsuokai	1	1	1	1	1
PWY-6737: starch degradation V|g__Butyrivibrio.Butyrivibrio_crossotus	1	1	1	1	1
PWY-6737: starch degradation V|g__Blautia.Ruminococcus_torques	1	1	1	1	1
PWY-6737: starch degradation V|g__Blautia.Ruminococcus_obeum	1	1	1	1	1
PWY-6737: starch degradation V|g__Blautia.Ruminococcus_gnavus	1	1	1	1	1
PWY-6737: starch degradation V|g__Anaerostipes.Anaerostipes_hadrus	1	1	1	1	1
PWY-6737: starch degradation V|g__Alistipes.Alistipes_finegoldii	1	1	1	1	1
PWY-6737: starch degradation V|g__Akkermansia.Akkermansia_muciniphila	1	1	1	1	1
PWY-6708: ubiquinol-8 biosynthesis (prokaryotic)|g__Escherichia.Escherichia_coli	1	1	1	1	1
PWY-6703: preQ0 biosynthesis|g__Veillonella.Veillonella_parvula	1	1	1	1	1
PWY-6703: preQ0 biosynthesis|g__Veillonella.Veillonella_dispar	1	1	1	1	1
PWY-6703: preQ0 biosynthesis|g__Streptococcus.Streptococcus_salivarius	1	1	1	1	1
PWY-6703: preQ0 biosynthesis|g__Ruminococcus.Ruminococcus_lactaris	1	1	1	1	1
PWY-6703: preQ0 biosynthesis|g__Ruminococcus.Ruminococcus_callidus	1	1	1	1	1
PWY-6703: preQ0 biosynthesis|g__Peptostreptococcaceae_noname.Clostridium_bartlettii	1	1	1	1	1
PWY-6703: preQ0 biosynthesis|g__Parabacteroides.Parabacteroides_merdae	1	1	1	1	1
PWY-6703: preQ0 biosynthesis|g__Parabacteroides.Parabacteroides_distasonis	1	1	1	1	1
PWY-6703: preQ0 biosynthesis|g__Odoribacter.Odoribacter_splanchnicus	1	1	1	1	1
PWY-6703: preQ0 biosynthesis|g__Mitsuokella.Mitsuokella_multacida	1	1	1	1	1
PWY-6703: preQ0 biosynthesis|g__Megamonas.Megamonas_rupellensis	1	1	1	1	1
PWY-6703: preQ0 biosynthesis|g__Megamonas.Megamonas_funiformis	1	1	1	1	1
PWY-6703: preQ0 biosynthesis|g__Lachnospiraceae_noname.Lachnospiraceae_bacterium_5_1_63FAA	1	1	1	1	1
PWY-6703: preQ0 biosynthesis|g__Eubacterium.Eubacterium_ramulus	1	1	1	1	1
PWY-6703: preQ0 biosynthesis|g__Eubacterium.Eubacterium_hallii	1	1	1	1	1
PWY-6703: preQ0 biosynthesis|g__Escherichia.Escherichia_coli	1	1	1	1	1
PWY-6703: preQ0 biosynthesis|g__Erysipelotrichaceae_noname.Clostridium_ramosum	1	1	1	1	1
PWY-6703: preQ0 biosynthesis|g__Dialister.Dialister_succinatiphilus	1	1	1	1	1
PWY-6703: preQ0 biosynthesis|g__Dialister.Dialister_invisus	1	1	1	1	1
PWY-6703: preQ0 biosynthesis|g__Desulfovibrio.Desulfovibrio_piger	1	1	1	1	1
PWY-6703: preQ0 biosynthesis|g__Coprococcus.Coprococcus_eutactus	1	1	1	1	1
PWY-6703: preQ0 biosynthesis|g__Coprococcus.Coprococcus_catus	1	1	1	1	1
PWY-6703: preQ0 biosynthesis|g__Coprobacter.Coprobacter_fastidiosus	1	1	1	1	1
PWY-6703: preQ0 biosynthesis|g__Clostridium.Clostridium_sp_L2_50	1	1	1	1	1
PWY-6703: preQ0 biosynthesis|g__Butyrivibrio.Butyrivibrio_crossotus	1	1	1	1	1
PWY-6703: preQ0 biosynthesis|g__Blautia.Ruminococcus_torques	1	1	1	1	1
PWY-6703: preQ0 biosynthesis|g__Bilophila.Bilophila_wadsworthia	1	1	1	1	1
PWY-6703: preQ0 biosynthesis|g__Barnesiella.Barnesiella_intestinihominis	1	1	1	1	1
PWY-6703: preQ0 biosynthesis|g__Bacteroides.Bacteroides_xylanisolvens	1	1	1	1	1
PWY-6703: preQ0 biosynthesis|g__Bacteroides.Bacteroides_vulgatus	1	1	1	1	1
PWY-6703: preQ0 biosynthesis|g__Bacteroides.Bacteroides_uniformis	1	1	1	1	1
PWY-6703: preQ0 biosynthesis|g__Bacteroides.Bacteroides_thetaiotaomicron	1	1	1	1	1
PWY-6703: preQ0 biosynthesis|g__Bacteroides.Bacteroides_stercoris	1	1	1	1	1
PWY-6703: preQ0 biosynthesis|g__Bacteroides.Bacteroides_salyersiae	1	1	1	1	1
PWY-6703: preQ0 biosynthesis|g__Bacteroides.Bacteroides_plebeius	1	1	1	1	1
PWY-6703: preQ0 biosynthesis|g__Bacteroides.Bacteroides_ovatus	1	1	1	1	1
PWY-6703: preQ0 biosynthesis|g__Bacteroides.Bacteroides_massiliensis	1	1	1	1	1
PWY-6703: preQ0 biosynthesis|g__Bacteroides.Bacteroides_fragilis	1	1	1	1	1
PWY-6703: preQ0 biosynthesis|g__Bacteroides.Bacteroides_faecis	1	1	1	1	1
PWY-6703: preQ0 biosynthesis|g__Bacteroides.Bacteroides_eggerthii	1	1	1	1	1
PWY-6703: preQ0 biosynthesis|g__Bacteroides.Bacteroides_dorei	1	1	1	1	1
PWY-6703: preQ0 biosynthesis|g__Bacteroides.Bacteroides_coprophilus	1	1	1	1	1
PWY-6703: preQ0 biosynthesis|g__Bacteroides.Bacteroides_clarus	1	1	1	1	1
PWY-6703: preQ0 biosynthesis|g__Bacteroides.Bacteroides_cellulosilyticus	1	1	1	1	1
PWY-6703: preQ0 biosynthesis|g__Bacteroides.Bacteroides_caccae	1	1	1	1	1
PWY-6703: preQ0 biosynthesis|g__Anaerostipes.Anaerostipes_hadrus	1	1	1	1	1
PWY-6703: preQ0 biosynthesis|g__Alistipes.Alistipes_putredinis	1	1	1	1	1
PWY-6703: preQ0 biosynthesis|g__Akkermansia.Akkermansia_muciniphila	1	1	1	1	1
PWY-6703: preQ0 biosynthesis|g__Adlercreutzia.Adlercreutzia_equolifaciens	1	1	1	1	1
PWY-6700: queuosine biosynthesis|g__Veillonella.Veillonella_parvula	1	1	1	1	1
PWY-6700: queuosine biosynthesis|g__Veillonella.Veillonella_dispar	1	1	1	1	1
PWY-6700: queuosine biosynthesis|g__Turicibacter.Turicibacter_sanguinis	1	1	1	1	1
PWY-6700: queuosine biosynthesis|g__Sutterella.Sutterella_wadsworthensis	1	1	1	1	1
PWY-6700: queuosine biosynthesis|g__Ruminococcus.Ruminococcus_callidus	1	1	1	1	1
PWY-6700: queuosine biosynthesis|g__Prevotella.Prevotella_stercorea	1	1	1	1	1
PWY-6700: queuosine biosynthesis|g__Prevotella.Prevotella_copri	1	1	1	1	1
PWY-6700: queuosine biosynthesis|g__Phascolarctobacterium.Phascolarctobacterium_succinatutens	1	1	1	1	1
PWY-6700: queuosine biosynthesis|g__Peptostreptococcaceae_noname.Clostridium_bartlettii	1	1	1	1	1
PWY-6700: queuosine biosynthesis|g__Parasutterella.Parasutterella_excrementihominis	1	1	1	1	1
PWY-6700: queuosine biosynthesis|g__Paraprevotella.Paraprevotella_clara	1	1	1	1	1
PWY-6700: queuosine biosynthesis|g__Parabacteroides.Parabacteroides_johnsonii	1	1	1	1	1
PWY-6700: queuosine biosynthesis|g__Parabacteroides.Parabacteroides_distasonis	1	1	1	1	1
PWY-6700: queuosine biosynthesis|g__Odoribacter.Odoribacter_splanchnicus	1	1	1	1	1
PWY-6700: queuosine biosynthesis|g__Mitsuokella.Mitsuokella_multacida	1	1	1	1	1
PWY-6700: queuosine biosynthesis|g__Megamonas.Megamonas_rupellensis	1	1	1	1	1
PWY-6700: queuosine biosynthesis|g__Megamonas.Megamonas_hypermegale	1	1	1	1	1
PWY-6700: queuosine biosynthesis|g__Megamonas.Megamonas_funiformis	1	1	1	1	1
PWY-6700: queuosine biosynthesis|g__Lachnospiraceae_noname.Lachnospiraceae_bacterium_5_1_63FAA	1	1	1	1	1
PWY-6700: queuosine biosynthesis|g__Haemophilus.Haemophilus_parainfluenzae	1	1	1	1	1
PWY-6700: queuosine biosynthesis|g__Eubacterium.Eubacterium_hallii	1	1	1	1	1
PWY-6700: queuosine biosynthesis|g__Escherichia.Escherichia_coli	1	1	1	1	1
PWY-6700: queuosine biosynthesis|g__Erysipelotrichaceae_noname.Clostridium_ramosum	1	1	1	1	1
PWY-6700: queuosine biosynthesis|g__Dialister.Dialister_succinatiphilus	1	1	1	1	1
PWY-6700: queuosine biosynthesis|g__Dialister.Dialister_invisus	1	1	1	1	1
PWY-6700: queuosine biosynthesis|g__Desulfovibrio.Desulfovibrio_piger	1	1	1	1	1
PWY-6700: queuosine biosynthesis|g__Coprococcus.Coprococcus_sp_ART55_1	1	1	1	1	1
PWY-6700: queuosine biosynthesis|g__Coprococcus.Coprococcus_eutactus	1	1	1	1	1
PWY-6700: queuosine biosynthesis|g__Coprococcus.Coprococcus_catus	1	1	1	1	1
PWY-6700: queuosine biosynthesis|g__Coprobacter.Coprobacter_fastidiosus	1	1	1	1	1
PWY-6700: queuosine biosynthesis|g__Clostridium.Clostridium_sp_L2_50	1	1	1	1	1
PWY-6700: queuosine biosynthesis|g__Butyrivibrio.Butyrivibrio_crossotus	1	1	1	1	1
PWY-6700: queuosine biosynthesis|g__Burkholderiales_noname.Burkholderiales_bacterium_1_1_47	1	1	1	1	1
PWY-6700: queuosine biosynthesis|g__Blautia.Ruminococcus_torques	1	1	1	1	1
PWY-6700: queuosine biosynthesis|g__Bilophila.Bilophila_wadsworthia	1	1	1	1	1
PWY-6700: queuosine biosynthesis|g__Barnesiella.Barnesiella_intestinihominis	1	1	1	1	1
PWY-6700: queuosine biosynthesis|g__Bacteroides.Bacteroides_xylanisolvens	1	1	1	1	1
PWY-6700: queuosine biosynthesis|g__Bacteroides.Bacteroides_vulgatus	1	1	1	1	1
PWY-6700: queuosine biosynthesis|g__Bacteroides.Bacteroides_uniformis	1	1	1	1	1
PWY-6700: queuosine biosynthesis|g__Bacteroides.Bacteroides_thetaiotaomicron	1	1	1	1	1
PWY-6700: queuosine biosynthesis|g__Bacteroides.Bacteroides_stercoris	1	1	1	1	1
PWY-6700: queuosine biosynthesis|g__Bacteroides.Bacteroides_salyersiae	1	1	1	1	1
PWY-6700: queuosine biosynthesis|g__Bacteroides.Bacteroides_plebeius	1	1	1	1	1
PWY-6700: queuosine biosynthesis|g__Bacteroides.Bacteroides_ovatus	1	1	1	1	1
PWY-6700: queuosine biosynthesis|g__Bacteroides.Bacteroides_massiliensis	1	1	1	1	1
PWY-6700: queuosine biosynthesis|g__Bacteroides.Bacteroides_fragilis	1	1	1	1	1
PWY-6700: queuosine biosynthesis|g__Bacteroides.Bacteroides_finegoldii	1	1	1	1	1
PWY-6700: queuosine biosynthesis|g__Bacteroides.Bacteroides_faecis	1	1	1	1	1
PWY-6700: queuosine biosynthesis|g__Bacteroides.Bacteroides_eggerthii	1	1	1	1	1
PWY-6700: queuosine biosynthesis|g__Bacteroides.Bacteroides_dorei	1	1	1	1	1
PWY-6700: queuosine biosynthesis|g__Bacteroides.Bacteroides_coprophilus	1	1	1	1	1
PWY-6700: queuosine biosynthesis|g__Bacteroides.Bacteroides_coprocola	1	1	1	1	1
PWY-6700: queuosine biosynthesis|g__Bacteroides.Bacteroides_clarus	1	1	1	1	1
PWY-6700: queuosine biosynthesis|g__Bacteroides.Bacteroides_cellulosilyticus	1	1	1	1	1
PWY-6700: queuosine biosynthesis|g__Bacteroides.Bacteroides_caccae	1	1	1	1	1
PWY-6700: queuosine biosynthesis|g__Anaerostipes.Anaerostipes_hadrus	1	1	1	1	1
PWY-6700: queuosine biosynthesis|g__Akkermansia.Akkermansia_muciniphila	1	1	1	1	1
PWY-6700: queuosine biosynthesis|g__Adlercreutzia.Adlercreutzia_equolifaciens	1	1	1	1	1
PWY-6690: cinnamate and 3-hydroxycinnamate degradation to 2-oxopent-4-enoate|g__Escherichia.Escherichia_coli	1	1	1	1	1
PWY66-422: D-galactose degradation V (Leloir pathway)|g__Turicibacter.Turicibacter_sanguinis	1	1	1	1	1
PWY66-422: D-galactose degradation V (Leloir pathway)|g__Streptococcus.Streptococcus_vestibularis	1	1	1	1	1
PWY66-422: D-galactose degradation V (Leloir pathway)|g__Streptococcus.Streptococcus_thermophilus	1	1	1	1	1
PWY66-422: D-galactose degradation V (Leloir pathway)|g__Streptococcus.Streptococcus_parasanguinis	1	1	1	1	1
PWY66-422: D-galactose degradation V (Leloir pathway)|g__Ruminococcus.Ruminococcus_bromii	1	1	1	1	1
PWY66-422: D-galactose degradation V (Leloir pathway)|g__Roseburia.Roseburia_intestinalis	1	1	1	1	1
PWY66-422: D-galactose degradation V (Leloir pathway)|g__Mitsuokella.Mitsuokella_multacida	1	1	1	1	1
PWY66-422: D-galactose degradation V (Leloir pathway)|g__Megamonas.Megamonas_rupellensis	1	1	1	1	1
PWY66-422: D-galactose degradation V (Leloir pathway)|g__Megamonas.Megamonas_hypermegale	1	1	1	1	1
PWY66-422: D-galactose degradation V (Leloir pathway)|g__Megamonas.Megamonas_funiformis	1	1	1	1	1
PWY66-422: D-galactose degradation V (Leloir pathway)|g__Lactococcus.Lactococcus_lactis	1	1	1	1	1
PWY66-422: D-galactose degradation V (Leloir pathway)|g__Lachnospiraceae_noname.Lachnospiraceae_bacterium_5_1_63FAA	1	1	1	1	1
PWY66-422: D-galactose degradation V (Leloir pathway)|g__Lachnospiraceae_noname.Lachnospiraceae_bacterium_5_1_57FAA	1	1	1	1	1
PWY66-422: D-galactose degradation V (Leloir pathway)|g__Lachnospiraceae_noname.Lachnospiraceae_bacterium_3_1_57FAA_CT1	1	1	1	1	1
PWY66-422: D-galactose degradation V (Leloir pathway)|g__Faecalibacterium.Faecalibacterium_prausnitzii	1	1	1	1	1
PWY66-422: D-galactose degradation V (Leloir pathway)|g__Eubacterium.Eubacterium_siraeum	1	1	1	1	1
PWY66-422: D-galactose degradation V (Leloir pathway)|g__Eubacterium.Eubacterium_rectale	1	1	1	1	1
PWY66-422: D-galactose degradation V (Leloir pathway)|g__Escherichia.Escherichia_coli	1	1	1	1	1
PWY66-422: D-galactose degradation V (Leloir pathway)|g__Erysipelotrichaceae_noname.Eubacterium_biforme	1	1	1	1	1
PWY66-422: D-galactose degradation V (Leloir pathway)|g__Coprococcus.Coprococcus_catus	1	1	1	1	1
PWY66-422: D-galactose degradation V (Leloir pathway)|g__Blautia.Ruminococcus_torques	1	1	1	1	1
PWY66-422: D-galactose degradation V (Leloir pathway)|g__Blautia.Ruminococcus_obeum	1	1	1	1	1
PWY66-422: D-galactose degradation V (Leloir pathway)|g__Anaerostipes.Anaerostipes_hadrus	1	1	1	1	1
PWY66-409: superpathway of purine nucleotide salvage|g__Streptococcus.Streptococcus_thermophilus	1	1	1	1	1
PWY66-409: superpathway of purine nucleotide salvage|g__Escherichia.Escherichia_coli	1	1	1	1	1
PWY66-400: glycolysis VI (metazoan)|g__Streptococcus.Streptococcus_australis	1	1	1	1	1
PWY66-400: glycolysis VI (metazoan)|g__Megamonas.Megamonas_rupellensis	1	1	1	1	1
PWY66-400: glycolysis VI (metazoan)|g__Megamonas.Megamonas_hypermegale	1	1	1	1	1
PWY66-400: glycolysis VI (metazoan)|g__Megamonas.Megamonas_funiformis	1	1	1	1	1
PWY66-400: glycolysis VI (metazoan)|g__Lactococcus.Lactococcus_lactis	1	1	1	1	1
PWY66-400: glycolysis VI (metazoan)|g__Haemophilus.Haemophilus_parainfluenzae	1	1	1	1	1
PWY66-400: glycolysis VI (metazoan)|g__Escherichia.Escherichia_coli	1	1	1	1	1
PWY66-400: glycolysis VI (metazoan)|g__Bacteroides.Bacteroides_xylanisolvens	1	1	1	1	1
PWY66-400: glycolysis VI (metazoan)|g__Bacteroides.Bacteroides_ovatus	1	1	1	1	1
PWY-6630: superpathway of L-tyrosine biosynthesis|g__Escherichia.Escherichia_coli	1	1	1	1	1
PWY-6629: superpathway of L-tryptophan biosynthesis|g__Escherichia.Escherichia_coli	1	1	1	1	1
PWY-6628: superpathway of L-phenylalanine biosynthesis|g__Streptococcus.Streptococcus_parasanguinis	1	1	1	1	1
PWY-6628: superpathway of L-phenylalanine biosynthesis|g__Escherichia.Escherichia_coli	1	1	1	1	1
PWY-6612: superpathway of tetrahydrofolate biosynthesis|g__Escherichia.Escherichia_coli	1	1	1	1	1
PWY-6609: adenine and adenosine salvage III|g__Turicibacter.Turicibacter_sanguinis	1	1	1	1	1
PWY-6609: adenine and adenosine salvage III|g__Streptococcus.Streptococcus_vestibularis	1	1	1	1	1
PWY-6609: adenine and adenosine salvage III|g__Streptococcus.Streptococcus_thermophilus	1	1	1	1	1
PWY-6609: adenine and adenosine salvage III|g__Streptococcus.Streptococcus_salivarius	1	1	1	1	1
PWY-6609: adenine and adenosine salvage III|g__Streptococcus.Streptococcus_parasanguinis	1	1	1	1	1
PWY-6609: adenine and adenosine salvage III|g__Streptococcus.Streptococcus_australis	1	1	1	1	1
PWY-6609: adenine and adenosine salvage III|g__Ruminococcus.Ruminococcus_lactaris	1	1	1	1	1
PWY-6609: adenine and adenosine salvage III|g__Pseudoflavonifractor.Pseudoflavonifractor_capillosus	1	1	1	1	1
PWY-6609: adenine and adenosine salvage III|g__Odoribacter.Odoribacter_splanchnicus	1	1	1	1	1
PWY-6609: adenine and adenosine salvage III|g__Mitsuokella.Mitsuokella_multacida	1	1	1	1	1
PWY-6609: adenine and adenosine salvage III|g__Megamonas.Megamonas_rupellensis	1	1	1	1	1
PWY-6609: adenine and adenosine salvage III|g__Megamonas.Megamonas_hypermegale	1	1	1	1	1
PWY-6609: adenine and adenosine salvage III|g__Megamonas.Megamonas_funiformis	1	1	1	1	1
PWY-6609: adenine and adenosine salvage III|g__Lactococcus.Lactococcus_lactis	1	1	1	1	1
PWY-6609: adenine and adenosine salvage III|g__Lachnospiraceae_noname.Lachnospiraceae_bacterium_5_1_63FAA	1	1	1	1	1
PWY-6609: adenine and adenosine salvage III|g__Lachnospiraceae_noname.Lachnospiraceae_bacterium_5_1_57FAA	1	1	1	1	1
PWY-6609: adenine and adenosine salvage III|g__Lachnospiraceae_noname.Lachnospiraceae_bacterium_2_1_58FAA	1	1	1	1	1
PWY-6609: adenine and adenosine salvage III|g__Holdemania.Holdemania_filiformis	1	1	1	1	1
PWY-6609: adenine and adenosine salvage III|g__Faecalibacterium.Faecalibacterium_prausnitzii	1	1	1	1	1
PWY-6609: adenine and adenosine salvage III|g__Eubacterium.Eubacterium_ventriosum	1	1	1	1	1
PWY-6609: adenine and adenosine salvage III|g__Escherichia.Escherichia_coli	1	1	1	1	1
PWY-6609: adenine and adenosine salvage III|g__Erysipelotrichaceae_noname.Eubacterium_cylindroides	1	1	1	1	1
PWY-6609: adenine and adenosine salvage III|g__Erysipelotrichaceae_noname.Eubacterium_biforme	1	1	1	1	1
PWY-6609: adenine and adenosine salvage III|g__Eggerthella.Eggerthella_lenta	1	1	1	1	1
PWY-6609: adenine and adenosine salvage III|g__Desulfovibrio.Desulfovibrio_piger	1	1	1	1	1
PWY-6609: adenine and adenosine salvage III|g__Coprococcus.Coprococcus_catus	1	1	1	1	1
PWY-6609: adenine and adenosine salvage III|g__Blautia.Ruminococcus_torques	1	1	1	1	1
PWY-6609: adenine and adenosine salvage III|g__Blautia.Ruminococcus_gnavus	1	1	1	1	1
PWY-6609: adenine and adenosine salvage III|g__Bacteroides.Bacteroides_xylanisolvens	1	1	1	1	1
PWY-6609: adenine and adenosine salvage III|g__Bacteroides.Bacteroides_thetaiotaomicron	1	1	1	1	1
PWY-6609: adenine and adenosine salvage III|g__Bacteroides.Bacteroides_salyersiae	1	1	1	1	1
PWY-6609: adenine and adenosine salvage III|g__Bacteroides.Bacteroides_ovatus	1	1	1	1	1
PWY-6609: adenine and adenosine salvage III|g__Bacteroides.Bacteroides_nordii	1	1	1	1	1
PWY-6609: adenine and adenosine salvage III|g__Bacteroides.Bacteroides_fragilis	1	1	1	1	1
PWY-6609: adenine and adenosine salvage III|g__Bacteroides.Bacteroides_finegoldii	1	1	1	1	1
PWY-6609: adenine and adenosine salvage III|g__Bacteroides.Bacteroides_faecis	1	1	1	1	1
PWY-6609: adenine and adenosine salvage III|g__Bacteroides.Bacteroides_caccae	1	1	1	1	1
PWY-6609: adenine and adenosine salvage III|g__Alistipes.Alistipes_shahii	1	1	1	1	1
PWY-6609: adenine and adenosine salvage III|g__Alistipes.Alistipes_senegalensis	1	1	1	1	1
PWY-6609: adenine and adenosine salvage III|g__Actinomyces.Actinomyces_odontolyticus	1	1	1	1	1
PWY-6608: guanosine nucleotides degradation III|g__Roseburia.Roseburia_intestinalis	1	1	1	1	1
PWY-6608: guanosine nucleotides degradation III|g__Parabacteroides.Parabacteroides_johnsonii	1	1	1	1	1
PWY-6608: guanosine nucleotides degradation III|g__Odoribacter.Odoribacter_splanchnicus	1	1	1	1	1
PWY-6608: guanosine nucleotides degradation III|g__Megamonas.Megamonas_rupellensis	1	1	1	1	1
PWY-6608: guanosine nucleotides degradation III|g__Megamonas.Megamonas_hypermegale	1	1	1	1	1
PWY-6608: guanosine nucleotides degradation III|g__Escherichia.Escherichia_coli	1	1	1	1	1
PWY-6608: guanosine nucleotides degradation III|g__Coprococcus.Coprococcus_catus	1	1	1	1	1
PWY-6608: guanosine nucleotides degradation III|g__Blautia.Ruminococcus_torques	1	1	1	1	1
PWY-6608: guanosine nucleotides degradation III|g__Blautia.Ruminococcus_obeum	1	1	1	1	1
PWY-6606: guanosine nucleotides degradation II|g__Blautia.Ruminococcus_obeum	1	1	1	1	1
PWY-6595: superpathway of guanosine nucleotides degradation (plants)|g__Blautia.Ruminococcus_obeum	1	1	1	1	1
PWY-6588: pyruvate fermentation to acetone|g__Lachnospiraceae_noname.Lachnospiraceae_bacterium_5_1_63FAA	1	1	1	1	1
PWY-6588: pyruvate fermentation to acetone|g__Anaerostipes.Anaerostipes_hadrus	1	1	1	1	1
PWY-6545: pyrimidine deoxyribonucleotides de novo biosynthesis III|g__Mitsuokella.Mitsuokella_multacida	1	1	1	1	1
PWY-6545: pyrimidine deoxyribonucleotides de novo biosynthesis III|g__Eggerthella.Eggerthella_lenta	1	1	1	1	1
PWY-6527: stachyose degradation|g__Streptococcus.Streptococcus_parasanguinis	1	1	1	1	1
PWY-6527: stachyose degradation|g__Roseburia.Roseburia_intestinalis	1	1	1	1	1
PWY-6527: stachyose degradation|g__Megamonas.Megamonas_rupellensis	1	1	1	1	1
PWY-6527: stachyose degradation|g__Megamonas.Megamonas_hypermegale	1	1	1	1	1
PWY-6527: stachyose degradation|g__Megamonas.Megamonas_funiformis	1	1	1	1	1
PWY-6527: stachyose degradation|g__Lachnospiraceae_noname.Lachnospiraceae_bacterium_3_1_57FAA_CT1	1	1	1	1	1
PWY-6527: stachyose degradation|g__Faecalibacterium.Faecalibacterium_prausnitzii	1	1	1	1	1
PWY-6527: stachyose degradation|g__Eubacterium.Eubacterium_siraeum	1	1	1	1	1
PWY-6527: stachyose degradation|g__Escherichia.Escherichia_coli	1	1	1	1	1
PWY-6527: stachyose degradation|g__Dorea.Dorea_longicatena	1	1	1	1	1
PWY-6527: stachyose degradation|g__Coprococcus.Coprococcus_sp_ART55_1	1	1	1	1	1
PWY-6527: stachyose degradation|g__Coprococcus.Coprococcus_eutactus	1	1	1	1	1
PWY-6519: 8-amino-7-oxononanoate biosynthesis I|g__Escherichia.Escherichia_coli	1	1	1	1	1
PWY-6519: 8-amino-7-oxononanoate biosynthesis I|g__Bacteroides.Bacteroides_xylanisolvens	1	1	1	1	1
PWY-6507: 4-deoxy-L-threo-hex-4-enopyranuronate degradation|g__Faecalibacterium.Faecalibacterium_prausnitzii	1	1	1	1	1
PWY-6507: 4-deoxy-L-threo-hex-4-enopyranuronate degradation|g__Escherichia.Escherichia_coli	1	1	1	1	1
PWY-6387: UDP-N-acetylmuramoyl-pentapeptide biosynthesis I (meso-diaminopimelate containing)|g__Veillonella.Veillonella_parvula	1	1	1	1	1
PWY-6387: UDP-N-acetylmuramoyl-pentapeptide biosynthesis I (meso-diaminopimelate containing)|g__Veillonella.Veillonella_dispar	1	1	1	1	1
PWY-6387: UDP-N-acetylmuramoyl-pentapeptide biosynthesis I (meso-diaminopimelate containing)|g__Sutterella.Sutterella_wadsworthensis	1	1	1	1	1
PWY-6387: UDP-N-acetylmuramoyl-pentapeptide biosynthesis I (meso-diaminopimelate containing)|g__Streptococcus.Streptococcus_parasanguinis	1	1	1	1	1
PWY-6387: UDP-N-acetylmuramoyl-pentapeptide biosynthesis I (meso-diaminopimelate containing)|g__Streptococcus.Streptococcus_australis	1	1	1	1	1
PWY-6387: UDP-N-acetylmuramoyl-pentapeptide biosynthesis I (meso-diaminopimelate containing)|g__Slackia.Slackia_piriformis	1	1	1	1	1
PWY-6387: UDP-N-acetylmuramoyl-pentapeptide biosynthesis I (meso-diaminopimelate containing)|g__Ruminococcus.Ruminococcus_sp_5_1_39BFAA	1	1	1	1	1
PWY-6387: UDP-N-acetylmuramoyl-pentapeptide biosynthesis I (meso-diaminopimelate containing)|g__Ruminococcus.Ruminococcus_lactaris	1	1	1	1	1
PWY-6387: UDP-N-acetylmuramoyl-pentapeptide biosynthesis I (meso-diaminopimelate containing)|g__Roseburia.Roseburia_hominis	1	1	1	1	1
PWY-6387: UDP-N-acetylmuramoyl-pentapeptide biosynthesis I (meso-diaminopimelate containing)|g__Phascolarctobacterium.Phascolarctobacterium_succinatutens	1	1	1	1	1
PWY-6387: UDP-N-acetylmuramoyl-pentapeptide biosynthesis I (meso-diaminopimelate containing)|g__Peptostreptococcaceae_noname.Clostridium_bartlettii	1	1	1	1	1
PWY-6387: UDP-N-acetylmuramoyl-pentapeptide biosynthesis I (meso-diaminopimelate containing)|g__Parasutterella.Parasutterella_excrementihominis	1	1	1	1	1
PWY-6387: UDP-N-acetylmuramoyl-pentapeptide biosynthesis I (meso-diaminopimelate containing)|g__Paraprevotella.Paraprevotella_xylaniphila	1	1	1	1	1
PWY-6387: UDP-N-acetylmuramoyl-pentapeptide biosynthesis I (meso-diaminopimelate containing)|g__Paraprevotella.Paraprevotella_clara	1	1	1	1	1
PWY-6387: UDP-N-acetylmuramoyl-pentapeptide biosynthesis I (meso-diaminopimelate containing)|g__Parabacteroides.Parabacteroides_merdae	1	1	1	1	1
PWY-6387: UDP-N-acetylmuramoyl-pentapeptide biosynthesis I (meso-diaminopimelate containing)|g__Parabacteroides.Parabacteroides_johnsonii	1	1	1	1	1
PWY-6387: UDP-N-acetylmuramoyl-pentapeptide biosynthesis I (meso-diaminopimelate containing)|g__Parabacteroides.Parabacteroides_goldsteinii	1	1	1	1	1
PWY-6387: UDP-N-acetylmuramoyl-pentapeptide biosynthesis I (meso-diaminopimelate containing)|g__Parabacteroides.Parabacteroides_distasonis	1	1	1	1	1
PWY-6387: UDP-N-acetylmuramoyl-pentapeptide biosynthesis I (meso-diaminopimelate containing)|g__Odoribacter.Odoribacter_splanchnicus	1	1	1	1	1
PWY-6387: UDP-N-acetylmuramoyl-pentapeptide biosynthesis I (meso-diaminopimelate containing)|g__Mitsuokella.Mitsuokella_multacida	1	1	1	1	1
PWY-6387: UDP-N-acetylmuramoyl-pentapeptide biosynthesis I (meso-diaminopimelate containing)|g__Lactococcus.Lactococcus_lactis	1	1	1	1	1
PWY-6387: UDP-N-acetylmuramoyl-pentapeptide biosynthesis I (meso-diaminopimelate containing)|g__Lactobacillus.Lactobacillus_ruminis	1	1	1	1	1
PWY-6387: UDP-N-acetylmuramoyl-pentapeptide biosynthesis I (meso-diaminopimelate containing)|g__Lachnospiraceae_noname.Lachnospiraceae_bacterium_7_1_58FAA	1	1	1	1	1
PWY-6387: UDP-N-acetylmuramoyl-pentapeptide biosynthesis I (meso-diaminopimelate containing)|g__Lachnospiraceae_noname.Lachnospiraceae_bacterium_5_1_63FAA	1	1	1	1	1
PWY-6387: UDP-N-acetylmuramoyl-pentapeptide biosynthesis I (meso-diaminopimelate containing)|g__Lachnospiraceae_noname.Lachnospiraceae_bacterium_5_1_57FAA	1	1	1	1	1
PWY-6387: UDP-N-acetylmuramoyl-pentapeptide biosynthesis I (meso-diaminopimelate containing)|g__Lachnospiraceae_noname.Lachnospiraceae_bacterium_3_1_46FAA	1	1	1	1	1
PWY-6387: UDP-N-acetylmuramoyl-pentapeptide biosynthesis I (meso-diaminopimelate containing)|g__Lachnospiraceae_noname.Lachnospiraceae_bacterium_2_1_58FAA	1	1	1	1	1
PWY-6387: UDP-N-acetylmuramoyl-pentapeptide biosynthesis I (meso-diaminopimelate containing)|g__Lachnospiraceae_noname.Lachnospiraceae_bacterium_1_4_56FAA	1	1	1	1	1
PWY-6387: UDP-N-acetylmuramoyl-pentapeptide biosynthesis I (meso-diaminopimelate containing)|g__Lachnospiraceae_noname.Lachnospiraceae_bacterium_1_1_57FAA	1	1	1	1	1
PWY-6387: UDP-N-acetylmuramoyl-pentapeptide biosynthesis I (meso-diaminopimelate containing)|g__Haemophilus.Haemophilus_parainfluenzae	1	1	1	1	1
PWY-6387: UDP-N-acetylmuramoyl-pentapeptide biosynthesis I (meso-diaminopimelate containing)|g__Flavonifractor.Flavonifractor_plautii	1	1	1	1	1
PWY-6387: UDP-N-acetylmuramoyl-pentapeptide biosynthesis I (meso-diaminopimelate containing)|g__Faecalibacterium.Faecalibacterium_prausnitzii	1	1	1	1	1
PWY-6387: UDP-N-acetylmuramoyl-pentapeptide biosynthesis I (meso-diaminopimelate containing)|g__Eubacterium.Eubacterium_ventriosum	1	1	1	1	1
PWY-6387: UDP-N-acetylmuramoyl-pentapeptide biosynthesis I (meso-diaminopimelate containing)|g__Eubacterium.Eubacterium_rectale	1	1	1	1	1
PWY-6387: UDP-N-acetylmuramoyl-pentapeptide biosynthesis I (meso-diaminopimelate containing)|g__Eubacterium.Eubacterium_ramulus	1	1	1	1	1
PWY-6387: UDP-N-acetylmuramoyl-pentapeptide biosynthesis I (meso-diaminopimelate containing)|g__Eubacterium.Eubacterium_eligens	1	1	1	1	1
PWY-6387: UDP-N-acetylmuramoyl-pentapeptide biosynthesis I (meso-diaminopimelate containing)|g__Escherichia.Escherichia_coli	1	1	1	1	1
PWY-6387: UDP-N-acetylmuramoyl-pentapeptide biosynthesis I (meso-diaminopimelate containing)|g__Erysipelotrichaceae_noname.Eubacterium_cylindroides	1	1	1	1	1
PWY-6387: UDP-N-acetylmuramoyl-pentapeptide biosynthesis I (meso-diaminopimelate containing)|g__Erysipelotrichaceae_noname.Eubacterium_biforme	1	1	1	1	1
PWY-6387: UDP-N-acetylmuramoyl-pentapeptide biosynthesis I (meso-diaminopimelate containing)|g__Erysipelotrichaceae_noname.Erysipelotrichaceae_bacterium_21_3	1	1	1	1	1
PWY-6387: UDP-N-acetylmuramoyl-pentapeptide biosynthesis I (meso-diaminopimelate containing)|g__Eggerthella.Eggerthella_lenta	1	1	1	1	1
PWY-6387: UDP-N-acetylmuramoyl-pentapeptide biosynthesis I (meso-diaminopimelate containing)|g__Dorea.Dorea_formicigenerans	1	1	1	1	1
PWY-6387: UDP-N-acetylmuramoyl-pentapeptide biosynthesis I (meso-diaminopimelate containing)|g__Desulfovibrio.Desulfovibrio_piger	1	1	1	1	1
PWY-6387: UDP-N-acetylmuramoyl-pentapeptide biosynthesis I (meso-diaminopimelate containing)|g__Coprococcus.Coprococcus_eutactus	1	1	1	1	1
PWY-6387: UDP-N-acetylmuramoyl-pentapeptide biosynthesis I (meso-diaminopimelate containing)|g__Coprococcus.Coprococcus_comes	1	1	1	1	1
PWY-6387: UDP-N-acetylmuramoyl-pentapeptide biosynthesis I (meso-diaminopimelate containing)|g__Coprobacter.Coprobacter_fastidiosus	1	1	1	1	1
PWY-6387: UDP-N-acetylmuramoyl-pentapeptide biosynthesis I (meso-diaminopimelate containing)|g__Collinsella.Collinsella_aerofaciens	1	1	1	1	1
PWY-6387: UDP-N-acetylmuramoyl-pentapeptide biosynthesis I (meso-diaminopimelate containing)|g__Clostridium.Clostridium_sp_L2_50	1	1	1	1	1
PWY-6387: UDP-N-acetylmuramoyl-pentapeptide biosynthesis I (meso-diaminopimelate containing)|g__Clostridium.Clostridium_leptum	1	1	1	1	1
PWY-6387: UDP-N-acetylmuramoyl-pentapeptide biosynthesis I (meso-diaminopimelate containing)|g__Butyrivibrio.Butyrivibrio_crossotus	1	1	1	1	1
PWY-6387: UDP-N-acetylmuramoyl-pentapeptide biosynthesis I (meso-diaminopimelate containing)|g__Burkholderiales_noname.Burkholderiales_bacterium_1_1_47	1	1	1	1	1
PWY-6387: UDP-N-acetylmuramoyl-pentapeptide biosynthesis I (meso-diaminopimelate containing)|g__Blautia.Ruminococcus_torques	1	1	1	1	1
PWY-6387: UDP-N-acetylmuramoyl-pentapeptide biosynthesis I (meso-diaminopimelate containing)|g__Blautia.Ruminococcus_obeum	1	1	1	1	1
PWY-6387: UDP-N-acetylmuramoyl-pentapeptide biosynthesis I (meso-diaminopimelate containing)|g__Blautia.Ruminococcus_gnavus	1	1	1	1	1
PWY-6387: UDP-N-acetylmuramoyl-pentapeptide biosynthesis I (meso-diaminopimelate containing)|g__Bilophila.Bilophila_wadsworthia	1	1	1	1	1
PWY-6387: UDP-N-acetylmuramoyl-pentapeptide biosynthesis I (meso-diaminopimelate containing)|g__Bifidobacterium.Bifidobacterium_catenulatum	1	1	1	1	1
PWY-6387: UDP-N-acetylmuramoyl-pentapeptide biosynthesis I (meso-diaminopimelate containing)|g__Bifidobacterium.Bifidobacterium_bifidum	1	1	1	1	1
PWY-6387: UDP-N-acetylmuramoyl-pentapeptide biosynthesis I (meso-diaminopimelate containing)|g__Bifidobacterium.Bifidobacterium_animalis	1	1	1	1	1
PWY-6387: UDP-N-acetylmuramoyl-pentapeptide biosynthesis I (meso-diaminopimelate containing)|g__Bifidobacterium.Bifidobacterium_angulatum	1	1	1	1	1
PWY-6387: UDP-N-acetylmuramoyl-pentapeptide biosynthesis I (meso-diaminopimelate containing)|g__Bifidobacterium.Bifidobacterium_adolescentis	1	1	1	1	1
PWY-6387: UDP-N-acetylmuramoyl-pentapeptide biosynthesis I (meso-diaminopimelate containing)|g__Barnesiella.Barnesiella_intestinihominis	1	1	1	1	1
PWY-6387: UDP-N-acetylmuramoyl-pentapeptide biosynthesis I (meso-diaminopimelate containing)|g__Bacteroides.Bacteroides_xylanisolvens	1	1	1	1	1
PWY-6387: UDP-N-acetylmuramoyl-pentapeptide biosynthesis I (meso-diaminopimelate containing)|g__Bacteroides.Bacteroides_vulgatus	1	1	1	1	1
PWY-6387: UDP-N-acetylmuramoyl-pentapeptide biosynthesis I (meso-diaminopimelate containing)|g__Bacteroides.Bacteroides_uniformis	1	1	1	1	1
PWY-6387: UDP-N-acetylmuramoyl-pentapeptide biosynthesis I (meso-diaminopimelate containing)|g__Bacteroides.Bacteroides_salyersiae	1	1	1	1	1
PWY-6387: UDP-N-acetylmuramoyl-pentapeptide biosynthesis I (meso-diaminopimelate containing)|g__Bacteroides.Bacteroides_plebeius	1	1	1	1	1
PWY-6387: UDP-N-acetylmuramoyl-pentapeptide biosynthesis I (meso-diaminopimelate containing)|g__Bacteroides.Bacteroides_ovatus	1	1	1	1	1
PWY-6387: UDP-N-acetylmuramoyl-pentapeptide biosynthesis I (meso-diaminopimelate containing)|g__Bacteroides.Bacteroides_intestinalis	1	1	1	1	1
PWY-6387: UDP-N-acetylmuramoyl-pentapeptide biosynthesis I (meso-diaminopimelate containing)|g__Bacteroides.Bacteroides_fragilis	1	1	1	1	1
PWY-6387: UDP-N-acetylmuramoyl-pentapeptide biosynthesis I (meso-diaminopimelate containing)|g__Bacteroides.Bacteroides_finegoldii	1	1	1	1	1
PWY-6387: UDP-N-acetylmuramoyl-pentapeptide biosynthesis I (meso-diaminopimelate containing)|g__Bacteroides.Bacteroides_dorei	1	1	1	1	1
PWY-6387: UDP-N-acetylmuramoyl-pentapeptide biosynthesis I (meso-diaminopimelate containing)|g__Anaerostipes.Anaerostipes_hadrus	1	1	1	1	1
PWY-6387: UDP-N-acetylmuramoyl-pentapeptide biosynthesis I (meso-diaminopimelate containing)|g__Alistipes.Alistipes_putredinis	1	1	1	1	1
PWY-6387: UDP-N-acetylmuramoyl-pentapeptide biosynthesis I (meso-diaminopimelate containing)|g__Alistipes.Alistipes_onderdonkii	1	1	1	1	1
PWY-6387: UDP-N-acetylmuramoyl-pentapeptide biosynthesis I (meso-diaminopimelate containing)|g__Alistipes.Alistipes_indistinctus	1	1	1	1	1
PWY-6387: UDP-N-acetylmuramoyl-pentapeptide biosynthesis I (meso-diaminopimelate containing)|g__Alistipes.Alistipes_finegoldii	1	1	1	1	1
PWY-6387: UDP-N-acetylmuramoyl-pentapeptide biosynthesis I (meso-diaminopimelate containing)|g__Adlercreutzia.Adlercreutzia_equolifaciens	1	1	1	1	1
PWY-6386: UDP-N-acetylmuramoyl-pentapeptide biosynthesis II (lysine-containing)|g__Veillonella.Veillonella_parvula	1	1	1	1	1
PWY-6386: UDP-N-acetylmuramoyl-pentapeptide biosynthesis II (lysine-containing)|g__Veillonella.Veillonella_dispar	1	1	1	1	1
PWY-6386: UDP-N-acetylmuramoyl-pentapeptide biosynthesis II (lysine-containing)|g__Sutterella.Sutterella_wadsworthensis	1	1	1	1	1
PWY-6386: UDP-N-acetylmuramoyl-pentapeptide biosynthesis II (lysine-containing)|g__Streptococcus.Streptococcus_thermophilus	1	1	1	1	1
PWY-6386: UDP-N-acetylmuramoyl-pentapeptide biosynthesis II (lysine-containing)|g__Streptococcus.Streptococcus_salivarius	1	1	1	1	1
PWY-6386: UDP-N-acetylmuramoyl-pentapeptide biosynthesis II (lysine-containing)|g__Streptococcus.Streptococcus_parasanguinis	1	1	1	1	1
PWY-6386: UDP-N-acetylmuramoyl-pentapeptide biosynthesis II (lysine-containing)|g__Streptococcus.Streptococcus_australis	1	1	1	1	1
PWY-6386: UDP-N-acetylmuramoyl-pentapeptide biosynthesis II (lysine-containing)|g__Slackia.Slackia_piriformis	1	1	1	1	1
PWY-6386: UDP-N-acetylmuramoyl-pentapeptide biosynthesis II (lysine-containing)|g__Ruminococcus.Ruminococcus_sp_5_1_39BFAA	1	1	1	1	1
PWY-6386: UDP-N-acetylmuramoyl-pentapeptide biosynthesis II (lysine-containing)|g__Ruminococcus.Ruminococcus_lactaris	1	1	1	1	1
PWY-6386: UDP-N-acetylmuramoyl-pentapeptide biosynthesis II (lysine-containing)|g__Roseburia.Roseburia_hominis	1	1	1	1	1
PWY-6386: UDP-N-acetylmuramoyl-pentapeptide biosynthesis II (lysine-containing)|g__Phascolarctobacterium.Phascolarctobacterium_succinatutens	1	1	1	1	1
PWY-6386: UDP-N-acetylmuramoyl-pentapeptide biosynthesis II (lysine-containing)|g__Peptostreptococcaceae_noname.Clostridium_bartlettii	1	1	1	1	1
PWY-6386: UDP-N-acetylmuramoyl-pentapeptide biosynthesis II (lysine-containing)|g__Parasutterella.Parasutterella_excrementihominis	1	1	1	1	1
PWY-6386: UDP-N-acetylmuramoyl-pentapeptide biosynthesis II (lysine-containing)|g__Paraprevotella.Paraprevotella_xylaniphila	1	1	1	1	1
PWY-6386: UDP-N-acetylmuramoyl-pentapeptide biosynthesis II (lysine-containing)|g__Paraprevotella.Paraprevotella_clara	1	1	1	1	1
PWY-6386: UDP-N-acetylmuramoyl-pentapeptide biosynthesis II (lysine-containing)|g__Parabacteroides.Parabacteroides_merdae	1	1	1	1	1
PWY-6386: UDP-N-acetylmuramoyl-pentapeptide biosynthesis II (lysine-containing)|g__Parabacteroides.Parabacteroides_johnsonii	1	1	1	1	1
PWY-6386: UDP-N-acetylmuramoyl-pentapeptide biosynthesis II (lysine-containing)|g__Parabacteroides.Parabacteroides_goldsteinii	1	1	1	1	1
PWY-6386: UDP-N-acetylmuramoyl-pentapeptide biosynthesis II (lysine-containing)|g__Parabacteroides.Parabacteroides_distasonis	1	1	1	1	1
PWY-6386: UDP-N-acetylmuramoyl-pentapeptide biosynthesis II (lysine-containing)|g__Odoribacter.Odoribacter_splanchnicus	1	1	1	1	1
PWY-6386: UDP-N-acetylmuramoyl-pentapeptide biosynthesis II (lysine-containing)|g__Mitsuokella.Mitsuokella_multacida	1	1	1	1	1
PWY-6386: UDP-N-acetylmuramoyl-pentapeptide biosynthesis II (lysine-containing)|g__Lactococcus.Lactococcus_lactis	1	1	1	1	1
PWY-6386: UDP-N-acetylmuramoyl-pentapeptide biosynthesis II (lysine-containing)|g__Lactobacillus.Lactobacillus_ruminis	1	1	1	1	1
PWY-6386: UDP-N-acetylmuramoyl-pentapeptide biosynthesis II (lysine-containing)|g__Lachnospiraceae_noname.Lachnospiraceae_bacterium_7_1_58FAA	1	1	1	1	1
PWY-6386: UDP-N-acetylmuramoyl-pentapeptide biosynthesis II (lysine-containing)|g__Lachnospiraceae_noname.Lachnospiraceae_bacterium_5_1_63FAA	1	1	1	1	1
PWY-6386: UDP-N-acetylmuramoyl-pentapeptide biosynthesis II (lysine-containing)|g__Lachnospiraceae_noname.Lachnospiraceae_bacterium_5_1_57FAA	1	1	1	1	1
PWY-6386: UDP-N-acetylmuramoyl-pentapeptide biosynthesis II (lysine-containing)|g__Lachnospiraceae_noname.Lachnospiraceae_bacterium_3_1_46FAA	1	1	1	1	1
PWY-6386: UDP-N-acetylmuramoyl-pentapeptide biosynthesis II (lysine-containing)|g__Lachnospiraceae_noname.Lachnospiraceae_bacterium_2_1_58FAA	1	1	1	1	1
PWY-6386: UDP-N-acetylmuramoyl-pentapeptide biosynthesis II (lysine-containing)|g__Lachnospiraceae_noname.Lachnospiraceae_bacterium_1_4_56FAA	1	1	1	1	1
PWY-6386: UDP-N-acetylmuramoyl-pentapeptide biosynthesis II (lysine-containing)|g__Lachnospiraceae_noname.Lachnospiraceae_bacterium_1_1_57FAA	1	1	1	1	1
PWY-6386: UDP-N-acetylmuramoyl-pentapeptide biosynthesis II (lysine-containing)|g__Haemophilus.Haemophilus_parainfluenzae	1	1	1	1	1
PWY-6386: UDP-N-acetylmuramoyl-pentapeptide biosynthesis II (lysine-containing)|g__Flavonifractor.Flavonifractor_plautii	1	1	1	1	1
PWY-6386: UDP-N-acetylmuramoyl-pentapeptide biosynthesis II (lysine-containing)|g__Faecalibacterium.Faecalibacterium_prausnitzii	1	1	1	1	1
PWY-6386: UDP-N-acetylmuramoyl-pentapeptide biosynthesis II (lysine-containing)|g__Eubacterium.Eubacterium_ventriosum	1	1	1	1	1
PWY-6386: UDP-N-acetylmuramoyl-pentapeptide biosynthesis II (lysine-containing)|g__Eubacterium.Eubacterium_rectale	1	1	1	1	1
PWY-6386: UDP-N-acetylmuramoyl-pentapeptide biosynthesis II (lysine-containing)|g__Eubacterium.Eubacterium_ramulus	1	1	1	1	1
PWY-6386: UDP-N-acetylmuramoyl-pentapeptide biosynthesis II (lysine-containing)|g__Eubacterium.Eubacterium_eligens	1	1	1	1	1
PWY-6386: UDP-N-acetylmuramoyl-pentapeptide biosynthesis II (lysine-containing)|g__Escherichia.Escherichia_coli	1	1	1	1	1
PWY-6386: UDP-N-acetylmuramoyl-pentapeptide biosynthesis II (lysine-containing)|g__Erysipelotrichaceae_noname.Eubacterium_cylindroides	1	1	1	1	1
PWY-6386: UDP-N-acetylmuramoyl-pentapeptide biosynthesis II (lysine-containing)|g__Erysipelotrichaceae_noname.Eubacterium_biforme	1	1	1	1	1
PWY-6386: UDP-N-acetylmuramoyl-pentapeptide biosynthesis II (lysine-containing)|g__Erysipelotrichaceae_noname.Erysipelotrichaceae_bacterium_21_3	1	1	1	1	1
PWY-6386: UDP-N-acetylmuramoyl-pentapeptide biosynthesis II (lysine-containing)|g__Eggerthella.Eggerthella_lenta	1	1	1	1	1
PWY-6386: UDP-N-acetylmuramoyl-pentapeptide biosynthesis II (lysine-containing)|g__Dorea.Dorea_formicigenerans	1	1	1	1	1
PWY-6386: UDP-N-acetylmuramoyl-pentapeptide biosynthesis II (lysine-containing)|g__Desulfovibrio.Desulfovibrio_piger	1	1	1	1	1
PWY-6386: UDP-N-acetylmuramoyl-pentapeptide biosynthesis II (lysine-containing)|g__Coprococcus.Coprococcus_eutactus	1	1	1	1	1
PWY-6386: UDP-N-acetylmuramoyl-pentapeptide biosynthesis II (lysine-containing)|g__Coprococcus.Coprococcus_comes	1	1	1	1	1
PWY-6386: UDP-N-acetylmuramoyl-pentapeptide biosynthesis II (lysine-containing)|g__Coprobacter.Coprobacter_fastidiosus	1	1	1	1	1
PWY-6386: UDP-N-acetylmuramoyl-pentapeptide biosynthesis II (lysine-containing)|g__Collinsella.Collinsella_aerofaciens	1	1	1	1	1
PWY-6386: UDP-N-acetylmuramoyl-pentapeptide biosynthesis II (lysine-containing)|g__Clostridium.Clostridium_sp_L2_50	1	1	1	1	1
PWY-6386: UDP-N-acetylmuramoyl-pentapeptide biosynthesis II (lysine-containing)|g__Clostridium.Clostridium_leptum	1	1	1	1	1
PWY-6386: UDP-N-acetylmuramoyl-pentapeptide biosynthesis II (lysine-containing)|g__Butyrivibrio.Butyrivibrio_crossotus	1	1	1	1	1
PWY-6386: UDP-N-acetylmuramoyl-pentapeptide biosynthesis II (lysine-containing)|g__Burkholderiales_noname.Burkholderiales_bacterium_1_1_47	1	1	1	1	1
PWY-6386: UDP-N-acetylmuramoyl-pentapeptide biosynthesis II (lysine-containing)|g__Blautia.Ruminococcus_torques	1	1	1	1	1
PWY-6386: UDP-N-acetylmuramoyl-pentapeptide biosynthesis II (lysine-containing)|g__Blautia.Ruminococcus_obeum	1	1	1	1	1
PWY-6386: UDP-N-acetylmuramoyl-pentapeptide biosynthesis II (lysine-containing)|g__Blautia.Ruminococcus_gnavus	1	1	1	1	1
PWY-6386: UDP-N-acetylmuramoyl-pentapeptide biosynthesis II (lysine-containing)|g__Bilophila.Bilophila_wadsworthia	1	1	1	1	1
PWY-6386: UDP-N-acetylmuramoyl-pentapeptide biosynthesis II (lysine-containing)|g__Bifidobacterium.Bifidobacterium_catenulatum	1	1	1	1	1
PWY-6386: UDP-N-acetylmuramoyl-pentapeptide biosynthesis II (lysine-containing)|g__Bifidobacterium.Bifidobacterium_bifidum	1	1	1	1	1
PWY-6386: UDP-N-acetylmuramoyl-pentapeptide biosynthesis II (lysine-containing)|g__Bifidobacterium.Bifidobacterium_angulatum	1	1	1	1	1
PWY-6386: UDP-N-acetylmuramoyl-pentapeptide biosynthesis II (lysine-containing)|g__Bifidobacterium.Bifidobacterium_adolescentis	1	1	1	1	1
PWY-6386: UDP-N-acetylmuramoyl-pentapeptide biosynthesis II (lysine-containing)|g__Barnesiella.Barnesiella_intestinihominis	1	1	1	1	1
PWY-6386: UDP-N-acetylmuramoyl-pentapeptide biosynthesis II (lysine-containing)|g__Bacteroides.Bacteroides_xylanisolvens	1	1	1	1	1
PWY-6386: UDP-N-acetylmuramoyl-pentapeptide biosynthesis II (lysine-containing)|g__Bacteroides.Bacteroides_uniformis	1	1	1	1	1
PWY-6386: UDP-N-acetylmuramoyl-pentapeptide biosynthesis II (lysine-containing)|g__Bacteroides.Bacteroides_salyersiae	1	1	1	1	1
PWY-6386: UDP-N-acetylmuramoyl-pentapeptide biosynthesis II (lysine-containing)|g__Bacteroides.Bacteroides_plebeius	1	1	1	1	1
PWY-6386: UDP-N-acetylmuramoyl-pentapeptide biosynthesis II (lysine-containing)|g__Bacteroides.Bacteroides_ovatus	1	1	1	1	1
PWY-6386: UDP-N-acetylmuramoyl-pentapeptide biosynthesis II (lysine-containing)|g__Bacteroides.Bacteroides_intestinalis	1	1	1	1	1
PWY-6386: UDP-N-acetylmuramoyl-pentapeptide biosynthesis II (lysine-containing)|g__Bacteroides.Bacteroides_fragilis	1	1	1	1	1
PWY-6386: UDP-N-acetylmuramoyl-pentapeptide biosynthesis II (lysine-containing)|g__Bacteroides.Bacteroides_finegoldii	1	1	1	1	1
PWY-6386: UDP-N-acetylmuramoyl-pentapeptide biosynthesis II (lysine-containing)|g__Anaerostipes.Anaerostipes_hadrus	1	1	1	1	1
PWY-6386: UDP-N-acetylmuramoyl-pentapeptide biosynthesis II (lysine-containing)|g__Alistipes.Alistipes_putredinis	1	1	1	1	1
PWY-6386: UDP-N-acetylmuramoyl-pentapeptide biosynthesis II (lysine-containing)|g__Alistipes.Alistipes_onderdonkii	1	1	1	1	1
PWY-6386: UDP-N-acetylmuramoyl-pentapeptide biosynthesis II (lysine-containing)|g__Alistipes.Alistipes_indistinctus	1	1	1	1	1
PWY-6386: UDP-N-acetylmuramoyl-pentapeptide biosynthesis II (lysine-containing)|g__Alistipes.Alistipes_finegoldii	1	1	1	1	1
PWY-6386: UDP-N-acetylmuramoyl-pentapeptide biosynthesis II (lysine-containing)|g__Adlercreutzia.Adlercreutzia_equolifaciens	1	1	1	1	1
PWY-6385: peptidoglycan biosynthesis III (mycobacteria)|g__Veillonella.Veillonella_parvula	1	1	1	1	1
PWY-6385: peptidoglycan biosynthesis III (mycobacteria)|g__Phascolarctobacterium.Phascolarctobacterium_succinatutens	1	1	1	1	1
PWY-6385: peptidoglycan biosynthesis III (mycobacteria)|g__Parabacteroides.Parabacteroides_distasonis	1	1	1	1	1
PWY-6385: peptidoglycan biosynthesis III (mycobacteria)|g__Odoribacter.Odoribacter_splanchnicus	1	1	1	1	1
PWY-6385: peptidoglycan biosynthesis III (mycobacteria)|g__Faecalibacterium.Faecalibacterium_prausnitzii	1	1	1	1	1
PWY-6385: peptidoglycan biosynthesis III (mycobacteria)|g__Eubacterium.Eubacterium_ventriosum	1	1	1	1	1
PWY-6385: peptidoglycan biosynthesis III (mycobacteria)|g__Escherichia.Escherichia_coli	1	1	1	1	1
PWY-6385: peptidoglycan biosynthesis III (mycobacteria)|g__Eggerthella.Eggerthella_lenta	1	1	1	1	1
PWY-6385: peptidoglycan biosynthesis III (mycobacteria)|g__Blautia.Ruminococcus_torques	1	1	1	1	1
PWY-6385: peptidoglycan biosynthesis III (mycobacteria)|g__Bifidobacterium.Bifidobacterium_animalis	1	1	1	1	1
PWY-6385: peptidoglycan biosynthesis III (mycobacteria)|g__Bacteroides.Bacteroides_xylanisolvens	1	1	1	1	1
PWY-6385: peptidoglycan biosynthesis III (mycobacteria)|g__Bacteroides.Bacteroides_ovatus	1	1	1	1	1
PWY-6385: peptidoglycan biosynthesis III (mycobacteria)|g__Bacteroides.Bacteroides_fragilis	1	1	1	1	1
PWY-6385: peptidoglycan biosynthesis III (mycobacteria)|g__Bacteroides.Bacteroides_finegoldii	1	1	1	1	1
PWY-6353: purine nucleotides degradation II (aerobic)|g__Escherichia.Escherichia_coli	1	1	1	1	0.137351158209481
PWY-6317: galactose degradation I (Leloir pathway)|g__Turicibacter.Turicibacter_sanguinis	1	1	1	1	1
PWY-6317: galactose degradation I (Leloir pathway)|g__Streptococcus.Streptococcus_vestibularis	1	1	1	1	1
PWY-6317: galactose degradation I (Leloir pathway)|g__Streptococcus.Streptococcus_thermophilus	1	1	1	1	1
PWY-6317: galactose degradation I (Leloir pathway)|g__Streptococcus.Streptococcus_parasanguinis	1	1	1	1	1
PWY-6317: galactose degradation I (Leloir pathway)|g__Ruminococcus.Ruminococcus_bromii	1	1	1	1	1
PWY-6317: galactose degradation I (Leloir pathway)|g__Roseburia.Roseburia_intestinalis	1	1	1	1	1
PWY-6317: galactose degradation I (Leloir pathway)|g__Mitsuokella.Mitsuokella_multacida	1	1	1	1	1
PWY-6317: galactose degradation I (Leloir pathway)|g__Megamonas.Megamonas_rupellensis	1	1	1	1	1
PWY-6317: galactose degradation I (Leloir pathway)|g__Megamonas.Megamonas_hypermegale	1	1	1	1	1
PWY-6317: galactose degradation I (Leloir pathway)|g__Megamonas.Megamonas_funiformis	1	1	1	1	1
PWY-6317: galactose degradation I (Leloir pathway)|g__Lactococcus.Lactococcus_lactis	1	1	1	1	1
PWY-6317: galactose degradation I (Leloir pathway)|g__Lachnospiraceae_noname.Lachnospiraceae_bacterium_5_1_63FAA	1	1	1	1	1
PWY-6317: galactose degradation I (Leloir pathway)|g__Lachnospiraceae_noname.Lachnospiraceae_bacterium_5_1_57FAA	1	1	1	1	1
PWY-6317: galactose degradation I (Leloir pathway)|g__Lachnospiraceae_noname.Lachnospiraceae_bacterium_3_1_57FAA_CT1	1	1	1	1	1
PWY-6317: galactose degradation I (Leloir pathway)|g__Faecalibacterium.Faecalibacterium_prausnitzii	1	1	1	1	1
PWY-6317: galactose degradation I (Leloir pathway)|g__Eubacterium.Eubacterium_siraeum	1	1	1	1	1
PWY-6317: galactose degradation I (Leloir pathway)|g__Escherichia.Escherichia_coli	1	1	1	1	1
PWY-6317: galactose degradation I (Leloir pathway)|g__Blautia.Ruminococcus_torques	1	1	1	1	1
PWY-6317: galactose degradation I (Leloir pathway)|g__Blautia.Ruminococcus_obeum	1	1	1	1	1
PWY-6317: galactose degradation I (Leloir pathway)|g__Anaerostipes.Anaerostipes_hadrus	1	1	1	1	1
PWY-6305: putrescine biosynthesis IV|g__Odoribacter.Odoribacter_splanchnicus	1	1	1	1	1
PWY-6305: putrescine biosynthesis IV|g__Methanobrevibacter.Methanobrevibacter_smithii	1	1	1	1	1
PWY-6305: putrescine biosynthesis IV|g__Megamonas.Megamonas_rupellensis	1	1	1	1	1
PWY-6305: putrescine biosynthesis IV|g__Megamonas.Megamonas_hypermegale	1	1	1	1	1
PWY-6305: putrescine biosynthesis IV|g__Megamonas.Megamonas_funiformis	1	1	1	1	1
PWY-6305: putrescine biosynthesis IV|g__Faecalibacterium.Faecalibacterium_prausnitzii	1	1	1	1	1
PWY-6305: putrescine biosynthesis IV|g__Escherichia.Escherichia_coli	1	1	1	1	1
PWY-6305: putrescine biosynthesis IV|g__Desulfovibrio.Desulfovibrio_piger	1	1	1	1	1
PWY-6305: putrescine biosynthesis IV|g__Blautia.Ruminococcus_torques	1	1	1	1	1
PWY-6305: putrescine biosynthesis IV|g__Blautia.Ruminococcus_obeum	1	1	1	1	1
PWY-6282: palmitoleate biosynthesis I (from (5Z)-dodec-5-enoate)|g__Escherichia.Escherichia_coli	1	1	1	1	1
PWY-6282: palmitoleate biosynthesis I (from (5Z)-dodec-5-enoate)|g__Bacteroides.Bacteroides_xylanisolvens	1	1	1	1	1
PWY-6277: superpathway of 5-aminoimidazole ribonucleotide biosynthesis|g__Veillonella.Veillonella_parvula	1	1	1	1	1
PWY-6277: superpathway of 5-aminoimidazole ribonucleotide biosynthesis|g__Veillonella.Veillonella_dispar	1	1	1	1	1
PWY-6277: superpathway of 5-aminoimidazole ribonucleotide biosynthesis|g__Veillonella.Veillonella_atypica	1	1	1	1	1
PWY-6277: superpathway of 5-aminoimidazole ribonucleotide biosynthesis|g__Turicibacter.Turicibacter_sanguinis	1	1	1	1	1
PWY-6277: superpathway of 5-aminoimidazole ribonucleotide biosynthesis|g__Sutterella.Sutterella_wadsworthensis	1	1	1	1	1
PWY-6277: superpathway of 5-aminoimidazole ribonucleotide biosynthesis|g__Streptococcus.Streptococcus_vestibularis	1	1	1	1	1
PWY-6277: superpathway of 5-aminoimidazole ribonucleotide biosynthesis|g__Streptococcus.Streptococcus_thermophilus	1	1	1	1	1
PWY-6277: superpathway of 5-aminoimidazole ribonucleotide biosynthesis|g__Streptococcus.Streptococcus_salivarius	1	1	1	1	1
PWY-6277: superpathway of 5-aminoimidazole ribonucleotide biosynthesis|g__Streptococcus.Streptococcus_parasanguinis	1	1	1	1	1
PWY-6277: superpathway of 5-aminoimidazole ribonucleotide biosynthesis|g__Slackia.Slackia_piriformis	1	1	1	1	1
PWY-6277: superpathway of 5-aminoimidazole ribonucleotide biosynthesis|g__Ruminococcus.Ruminococcus_callidus	1	1	1	1	1
PWY-6277: superpathway of 5-aminoimidazole ribonucleotide biosynthesis|g__Ruminococcus.Ruminococcus_bromii	1	1	1	1	1
PWY-6277: superpathway of 5-aminoimidazole ribonucleotide biosynthesis|g__Ruminococcaceae_noname.Ruminococcaceae_bacterium_D16	1	1	1	1	1
PWY-6277: superpathway of 5-aminoimidazole ribonucleotide biosynthesis|g__Roseburia.Roseburia_inulinivorans	1	1	1	1	1
PWY-6277: superpathway of 5-aminoimidazole ribonucleotide biosynthesis|g__Roseburia.Roseburia_intestinalis	1	1	1	1	1
PWY-6277: superpathway of 5-aminoimidazole ribonucleotide biosynthesis|g__Roseburia.Roseburia_hominis	1	1	1	1	1
PWY-6277: superpathway of 5-aminoimidazole ribonucleotide biosynthesis|g__Pseudoflavonifractor.Pseudoflavonifractor_capillosus	1	1	1	1	1
PWY-6277: superpathway of 5-aminoimidazole ribonucleotide biosynthesis|g__Phascolarctobacterium.Phascolarctobacterium_succinatutens	1	1	1	1	1
PWY-6277: superpathway of 5-aminoimidazole ribonucleotide biosynthesis|g__Peptostreptococcaceae_noname.Clostridium_bartlettii	1	1	1	1	1
PWY-6277: superpathway of 5-aminoimidazole ribonucleotide biosynthesis|g__Parasutterella.Parasutterella_excrementihominis	1	1	1	1	1
PWY-6277: superpathway of 5-aminoimidazole ribonucleotide biosynthesis|g__Paraprevotella.Paraprevotella_xylaniphila	1	1	1	1	1
PWY-6277: superpathway of 5-aminoimidazole ribonucleotide biosynthesis|g__Oxalobacter.Oxalobacter_formigenes	1	1	1	1	1
PWY-6277: superpathway of 5-aminoimidazole ribonucleotide biosynthesis|g__Odoribacter.Odoribacter_splanchnicus	1	1	1	1	1
PWY-6277: superpathway of 5-aminoimidazole ribonucleotide biosynthesis|g__Mitsuokella.Mitsuokella_multacida	1	1	1	1	1
PWY-6277: superpathway of 5-aminoimidazole ribonucleotide biosynthesis|g__Methanosphaera.Methanosphaera_stadtmanae	1	1	1	1	1
PWY-6277: superpathway of 5-aminoimidazole ribonucleotide biosynthesis|g__Methanobrevibacter.Methanobrevibacter_smithii	1	1	1	1	1
PWY-6277: superpathway of 5-aminoimidazole ribonucleotide biosynthesis|g__Megamonas.Megamonas_rupellensis	1	1	1	1	1
PWY-6277: superpathway of 5-aminoimidazole ribonucleotide biosynthesis|g__Megamonas.Megamonas_funiformis	1	1	1	1	1
PWY-6277: superpathway of 5-aminoimidazole ribonucleotide biosynthesis|g__Lactococcus.Lactococcus_lactis	1	1	1	1	1
PWY-6277: superpathway of 5-aminoimidazole ribonucleotide biosynthesis|g__Lactobacillus.Lactobacillus_ruminis	1	1	1	1	1
PWY-6277: superpathway of 5-aminoimidazole ribonucleotide biosynthesis|g__Lactobacillus.Lactobacillus_delbrueckii	1	1	1	1	1
PWY-6277: superpathway of 5-aminoimidazole ribonucleotide biosynthesis|g__Lactobacillus.Lactobacillus_acidophilus	1	1	1	1	1
PWY-6277: superpathway of 5-aminoimidazole ribonucleotide biosynthesis|g__Lachnospiraceae_noname.Lachnospiraceae_bacterium_5_1_63FAA	1	1	1	1	1
PWY-6277: superpathway of 5-aminoimidazole ribonucleotide biosynthesis|g__Lachnospiraceae_noname.Lachnospiraceae_bacterium_5_1_57FAA	1	1	1	1	1
PWY-6277: superpathway of 5-aminoimidazole ribonucleotide biosynthesis|g__Lachnospiraceae_noname.Lachnospiraceae_bacterium_3_1_57FAA_CT1	1	1	1	1	1
PWY-6277: superpathway of 5-aminoimidazole ribonucleotide biosynthesis|g__Lachnospiraceae_noname.Lachnospiraceae_bacterium_3_1_46FAA	1	1	1	1	1
PWY-6277: superpathway of 5-aminoimidazole ribonucleotide biosynthesis|g__Lachnospiraceae_noname.Lachnospiraceae_bacterium_2_1_58FAA	1	1	1	1	1
PWY-6277: superpathway of 5-aminoimidazole ribonucleotide biosynthesis|g__Lachnospiraceae_noname.Lachnospiraceae_bacterium_1_4_56FAA	1	1	1	1	1
PWY-6277: superpathway of 5-aminoimidazole ribonucleotide biosynthesis|g__Lachnospiraceae_noname.Lachnospiraceae_bacterium_1_1_57FAA	1	1	1	1	1
PWY-6277: superpathway of 5-aminoimidazole ribonucleotide biosynthesis|g__Holdemania.Holdemania_filiformis	1	1	1	1	1
PWY-6277: superpathway of 5-aminoimidazole ribonucleotide biosynthesis|g__Haemophilus.Haemophilus_parainfluenzae	1	1	1	1	1
PWY-6277: superpathway of 5-aminoimidazole ribonucleotide biosynthesis|g__Flavonifractor.Flavonifractor_plautii	1	1	1	1	1
PWY-6277: superpathway of 5-aminoimidazole ribonucleotide biosynthesis|g__Faecalibacterium.Faecalibacterium_prausnitzii	1	1	1	1	1
PWY-6277: superpathway of 5-aminoimidazole ribonucleotide biosynthesis|g__Eubacterium.Eubacterium_ventriosum	1	1	1	1	1
PWY-6277: superpathway of 5-aminoimidazole ribonucleotide biosynthesis|g__Eubacterium.Eubacterium_siraeum	1	1	1	1	1
PWY-6277: superpathway of 5-aminoimidazole ribonucleotide biosynthesis|g__Eubacterium.Eubacterium_ramulus	1	1	1	1	1
PWY-6277: superpathway of 5-aminoimidazole ribonucleotide biosynthesis|g__Eubacterium.Eubacterium_eligens	1	1	1	1	1
PWY-6277: superpathway of 5-aminoimidazole ribonucleotide biosynthesis|g__Escherichia.Escherichia_coli	1	1	1	1	1
PWY-6277: superpathway of 5-aminoimidazole ribonucleotide biosynthesis|g__Erysipelotrichaceae_noname.Eubacterium_cylindroides	1	1	1	1	1
PWY-6277: superpathway of 5-aminoimidazole ribonucleotide biosynthesis|g__Erysipelotrichaceae_noname.Eubacterium_biforme	1	1	1	1	1
PWY-6277: superpathway of 5-aminoimidazole ribonucleotide biosynthesis|g__Erysipelotrichaceae_noname.Erysipelotrichaceae_bacterium_6_1_45	1	1	1	1	1
PWY-6277: superpathway of 5-aminoimidazole ribonucleotide biosynthesis|g__Erysipelotrichaceae_noname.Erysipelotrichaceae_bacterium_21_3	1	1	1	1	1
PWY-6277: superpathway of 5-aminoimidazole ribonucleotide biosynthesis|g__Erysipelotrichaceae_noname.Erysipelotrichaceae_bacterium_2_2_44A	1	1	1	1	1
PWY-6277: superpathway of 5-aminoimidazole ribonucleotide biosynthesis|g__Erysipelotrichaceae_noname.Clostridium_ramosum	1	1	1	1	1
PWY-6277: superpathway of 5-aminoimidazole ribonucleotide biosynthesis|g__Eggerthella.Eggerthella_lenta	1	1	1	1	1
PWY-6277: superpathway of 5-aminoimidazole ribonucleotide biosynthesis|g__Dorea.Dorea_longicatena	1	1	1	1	1
PWY-6277: superpathway of 5-aminoimidazole ribonucleotide biosynthesis|g__Dorea.Dorea_formicigenerans	1	1	1	1	1
PWY-6277: superpathway of 5-aminoimidazole ribonucleotide biosynthesis|g__Dialister.Dialister_succinatiphilus	1	1	1	1	1
PWY-6277: superpathway of 5-aminoimidazole ribonucleotide biosynthesis|g__Dialister.Dialister_invisus	1	1	1	1	1
PWY-6277: superpathway of 5-aminoimidazole ribonucleotide biosynthesis|g__Desulfovibrio.Desulfovibrio_piger	1	1	1	1	1
PWY-6277: superpathway of 5-aminoimidazole ribonucleotide biosynthesis|g__Coriobacteriaceae_noname.Coriobacteriaceae_bacterium_phI	1	1	1	1	1
PWY-6277: superpathway of 5-aminoimidazole ribonucleotide biosynthesis|g__Coprococcus.Coprococcus_eutactus	1	1	1	1	1
PWY-6277: superpathway of 5-aminoimidazole ribonucleotide biosynthesis|g__Coprococcus.Coprococcus_comes	1	1	1	1	1
PWY-6277: superpathway of 5-aminoimidazole ribonucleotide biosynthesis|g__Coprococcus.Coprococcus_catus	1	1	1	1	1
PWY-6277: superpathway of 5-aminoimidazole ribonucleotide biosynthesis|g__Collinsella.Collinsella_intestinalis	1	1	1	1	1
PWY-6277: superpathway of 5-aminoimidazole ribonucleotide biosynthesis|g__Collinsella.Collinsella_aerofaciens	1	1	1	1	1
PWY-6277: superpathway of 5-aminoimidazole ribonucleotide biosynthesis|g__Clostridium.Clostridium_sp_L2_50	1	1	1	1	1
PWY-6277: superpathway of 5-aminoimidazole ribonucleotide biosynthesis|g__Clostridium.Clostridium_nexile	1	1	1	1	1
PWY-6277: superpathway of 5-aminoimidazole ribonucleotide biosynthesis|g__Clostridium.Clostridium_leptum	1	1	1	1	1
PWY-6277: superpathway of 5-aminoimidazole ribonucleotide biosynthesis|g__Clostridium.Clostridium_hathewayi	1	1	1	1	1
PWY-6277: superpathway of 5-aminoimidazole ribonucleotide biosynthesis|g__Clostridium.Clostridium_bolteae	1	1	1	1	1
PWY-6277: superpathway of 5-aminoimidazole ribonucleotide biosynthesis|g__Catenibacterium.Catenibacterium_mitsuokai	1	1	1	1	1
PWY-6277: superpathway of 5-aminoimidazole ribonucleotide biosynthesis|g__Butyrivibrio.Butyrivibrio_crossotus	1	1	1	1	1
PWY-6277: superpathway of 5-aminoimidazole ribonucleotide biosynthesis|g__Burkholderiales_noname.Burkholderiales_bacterium_1_1_47	1	1	1	1	1
PWY-6277: superpathway of 5-aminoimidazole ribonucleotide biosynthesis|g__Blautia.Ruminococcus_torques	1	1	1	1	1
PWY-6277: superpathway of 5-aminoimidazole ribonucleotide biosynthesis|g__Blautia.Ruminococcus_obeum	1	1	1	1	1
PWY-6277: superpathway of 5-aminoimidazole ribonucleotide biosynthesis|g__Blautia.Ruminococcus_gnavus	1	1	1	1	1
PWY-6277: superpathway of 5-aminoimidazole ribonucleotide biosynthesis|g__Bilophila.Bilophila_wadsworthia	1	1	1	1	1
PWY-6277: superpathway of 5-aminoimidazole ribonucleotide biosynthesis|g__Bifidobacterium.Bifidobacterium_pseudocatenulatum	1	1	1	1	1
PWY-6277: superpathway of 5-aminoimidazole ribonucleotide biosynthesis|g__Bifidobacterium.Bifidobacterium_longum	1	1	1	1	1
PWY-6277: superpathway of 5-aminoimidazole ribonucleotide biosynthesis|g__Bifidobacterium.Bifidobacterium_catenulatum	1	1	1	1	1
PWY-6277: superpathway of 5-aminoimidazole ribonucleotide biosynthesis|g__Bifidobacterium.Bifidobacterium_animalis	1	1	1	1	1
PWY-6277: superpathway of 5-aminoimidazole ribonucleotide biosynthesis|g__Bifidobacterium.Bifidobacterium_angulatum	1	1	1	1	1
PWY-6277: superpathway of 5-aminoimidazole ribonucleotide biosynthesis|g__Bifidobacterium.Bifidobacterium_adolescentis	1	1	1	1	1
PWY-6277: superpathway of 5-aminoimidazole ribonucleotide biosynthesis|g__Bacteroides.Bacteroides_coprophilus	1	1	1	1	1
PWY-6277: superpathway of 5-aminoimidazole ribonucleotide biosynthesis|g__Anaerostipes.Anaerostipes_hadrus	1	1	1	1	1
PWY-6277: superpathway of 5-aminoimidazole ribonucleotide biosynthesis|g__Alistipes.Alistipes_putredinis	1	1	1	1	1
PWY-6277: superpathway of 5-aminoimidazole ribonucleotide biosynthesis|g__Alistipes.Alistipes_onderdonkii	1	1	1	1	1
PWY-6277: superpathway of 5-aminoimidazole ribonucleotide biosynthesis|g__Alistipes.Alistipes_finegoldii	1	1	1	1	1
PWY-6277: superpathway of 5-aminoimidazole ribonucleotide biosynthesis|g__Akkermansia.Akkermansia_muciniphila	1	1	1	1	1
PWY-6277: superpathway of 5-aminoimidazole ribonucleotide biosynthesis|g__Adlercreutzia.Adlercreutzia_equolifaciens	1	1	1	1	1
PWY-6277: superpathway of 5-aminoimidazole ribonucleotide biosynthesis|g__Actinomyces.Actinomyces_odontolyticus	1	1	1	1	1
PWY-6270: isoprene biosynthesis I|g__Phascolarctobacterium.Phascolarctobacterium_succinatutens	1	1	1	1	1
PWY-621: sucrose degradation III (sucrose invertase)|g__Streptococcus.Streptococcus_parasanguinis	1	1	1	1	1
PWY-621: sucrose degradation III (sucrose invertase)|g__Lachnospiraceae_noname.Lachnospiraceae_bacterium_5_1_63FAA	1	1	1	1	1
PWY-621: sucrose degradation III (sucrose invertase)|g__Faecalibacterium.Faecalibacterium_prausnitzii	1	1	1	1	1
PWY-621: sucrose degradation III (sucrose invertase)|g__Eubacterium.Eubacterium_rectale	1	1	1	1	1
PWY-621: sucrose degradation III (sucrose invertase)|g__Escherichia.Escherichia_coli	1	1	1	1	1
PWY-621: sucrose degradation III (sucrose invertase)|g__Coprococcus.Coprococcus_sp_ART55_1	1	1	1	1	1
PWY-621: sucrose degradation III (sucrose invertase)|g__Coprococcus.Coprococcus_eutactus	1	1	1	1	1
PWY-621: sucrose degradation III (sucrose invertase)|g__Clostridium.Clostridium_sp_L2_50	1	1	1	1	1
PWY-621: sucrose degradation III (sucrose invertase)|g__Blautia.Ruminococcus_torques	1	1	1	1	1
PWY-621: sucrose degradation III (sucrose invertase)|g__Blautia.Ruminococcus_obeum	1	1	1	1	1
PWY-621: sucrose degradation III (sucrose invertase)|g__Anaerostipes.Anaerostipes_hadrus	1	1	1	1	1
PWY-6168: flavin biosynthesis III (fungi)|g__Lachnospiraceae_noname.Lachnospiraceae_bacterium_5_1_63FAA	1	1	1	1	1
PWY-6168: flavin biosynthesis III (fungi)|g__Escherichia.Escherichia_coli	1	1	1	1	1
PWY-6168: flavin biosynthesis III (fungi)|g__Bacteroides.Bacteroides_thetaiotaomicron	1	1	1	1	1
PWY-6168: flavin biosynthesis III (fungi)|g__Bacteroides.Bacteroides_faecis	1	1	1	1	1
PWY-6168: flavin biosynthesis III (fungi)|g__Anaerostipes.Anaerostipes_hadrus	1	1	1	1	1
PWY-6167: flavin biosynthesis II (archaea)|g__Methanobrevibacter.Methanobrevibacter_smithii	1	1	1	1	1
PWY-6163: chorismate biosynthesis from 3-dehydroquinate|g__Streptococcus.Streptococcus_vestibularis	1	1	1	1	1
PWY-6163: chorismate biosynthesis from 3-dehydroquinate|g__Streptococcus.Streptococcus_thermophilus	1	1	1	1	1
PWY-6163: chorismate biosynthesis from 3-dehydroquinate|g__Streptococcus.Streptococcus_salivarius	1	1	1	1	1
PWY-6163: chorismate biosynthesis from 3-dehydroquinate|g__Streptococcus.Streptococcus_parasanguinis	1	1	1	1	1
PWY-6163: chorismate biosynthesis from 3-dehydroquinate|g__Ruminococcus.Ruminococcus_sp_5_1_39BFAA	1	1	1	1	1
PWY-6163: chorismate biosynthesis from 3-dehydroquinate|g__Ruminococcus.Ruminococcus_callidus	1	1	1	1	1
PWY-6163: chorismate biosynthesis from 3-dehydroquinate|g__Roseburia.Roseburia_inulinivorans	1	1	1	1	1
PWY-6163: chorismate biosynthesis from 3-dehydroquinate|g__Roseburia.Roseburia_intestinalis	1	1	1	1	1
PWY-6163: chorismate biosynthesis from 3-dehydroquinate|g__Roseburia.Roseburia_hominis	1	1	1	1	1
PWY-6163: chorismate biosynthesis from 3-dehydroquinate|g__Phascolarctobacterium.Phascolarctobacterium_succinatutens	1	1	1	1	1
PWY-6163: chorismate biosynthesis from 3-dehydroquinate|g__Peptostreptococcaceae_noname.Clostridium_bartlettii	1	1	1	1	1
PWY-6163: chorismate biosynthesis from 3-dehydroquinate|g__Parasutterella.Parasutterella_excrementihominis	1	1	1	1	1
PWY-6163: chorismate biosynthesis from 3-dehydroquinate|g__Mitsuokella.Mitsuokella_multacida	1	1	1	1	1
PWY-6163: chorismate biosynthesis from 3-dehydroquinate|g__Methanobrevibacter.Methanobrevibacter_smithii	1	1	1	1	1
PWY-6163: chorismate biosynthesis from 3-dehydroquinate|g__Megamonas.Megamonas_rupellensis	1	1	1	1	1
PWY-6163: chorismate biosynthesis from 3-dehydroquinate|g__Megamonas.Megamonas_funiformis	1	1	1	1	1
PWY-6163: chorismate biosynthesis from 3-dehydroquinate|g__Lactococcus.Lactococcus_lactis	1	1	1	1	1
PWY-6163: chorismate biosynthesis from 3-dehydroquinate|g__Lactobacillus.Lactobacillus_ruminis	1	1	1	1	1
PWY-6163: chorismate biosynthesis from 3-dehydroquinate|g__Lachnospiraceae_noname.Lachnospiraceae_bacterium_5_1_63FAA	1	1	1	1	1
PWY-6163: chorismate biosynthesis from 3-dehydroquinate|g__Lachnospiraceae_noname.Lachnospiraceae_bacterium_5_1_57FAA	1	1	1	1	1
PWY-6163: chorismate biosynthesis from 3-dehydroquinate|g__Lachnospiraceae_noname.Lachnospiraceae_bacterium_3_1_46FAA	1	1	1	1	1
PWY-6163: chorismate biosynthesis from 3-dehydroquinate|g__Lachnospiraceae_noname.Lachnospiraceae_bacterium_2_1_58FAA	1	1	1	1	1
PWY-6163: chorismate biosynthesis from 3-dehydroquinate|g__Lachnospiraceae_noname.Lachnospiraceae_bacterium_1_1_57FAA	1	1	1	1	1
PWY-6163: chorismate biosynthesis from 3-dehydroquinate|g__Haemophilus.Haemophilus_parainfluenzae	1	1	1	1	1
PWY-6163: chorismate biosynthesis from 3-dehydroquinate|g__Flavonifractor.Flavonifractor_plautii	1	1	1	1	1
PWY-6163: chorismate biosynthesis from 3-dehydroquinate|g__Eubacterium.Eubacterium_ventriosum	1	1	1	1	1
PWY-6163: chorismate biosynthesis from 3-dehydroquinate|g__Eubacterium.Eubacterium_siraeum	1	1	1	1	1
PWY-6163: chorismate biosynthesis from 3-dehydroquinate|g__Eubacterium.Eubacterium_rectale	1	1	1	1	1
PWY-6163: chorismate biosynthesis from 3-dehydroquinate|g__Eubacterium.Eubacterium_hallii	1	1	1	1	1
PWY-6163: chorismate biosynthesis from 3-dehydroquinate|g__Eubacterium.Eubacterium_eligens	1	1	1	1	1
PWY-6163: chorismate biosynthesis from 3-dehydroquinate|g__Escherichia.Escherichia_coli	1	1	1	1	1
PWY-6163: chorismate biosynthesis from 3-dehydroquinate|g__Erysipelotrichaceae_noname.Eubacterium_biforme	1	1	1	1	1
PWY-6163: chorismate biosynthesis from 3-dehydroquinate|g__Dorea.Dorea_longicatena	1	1	1	1	1
PWY-6163: chorismate biosynthesis from 3-dehydroquinate|g__Dorea.Dorea_formicigenerans	1	1	1	1	1
PWY-6163: chorismate biosynthesis from 3-dehydroquinate|g__Desulfovibrio.Desulfovibrio_piger	1	1	1	1	1
PWY-6163: chorismate biosynthesis from 3-dehydroquinate|g__Coprococcus.Coprococcus_catus	1	1	1	1	1
PWY-6163: chorismate biosynthesis from 3-dehydroquinate|g__Clostridium.Clostridium_sp_L2_50	1	1	1	1	1
PWY-6163: chorismate biosynthesis from 3-dehydroquinate|g__Catenibacterium.Catenibacterium_mitsuokai	1	1	1	1	1
PWY-6163: chorismate biosynthesis from 3-dehydroquinate|g__Butyrivibrio.Butyrivibrio_crossotus	1	1	1	1	1
PWY-6163: chorismate biosynthesis from 3-dehydroquinate|g__Burkholderiales_noname.Burkholderiales_bacterium_1_1_47	1	1	1	1	1
PWY-6163: chorismate biosynthesis from 3-dehydroquinate|g__Blautia.Ruminococcus_torques	1	1	1	1	1
PWY-6163: chorismate biosynthesis from 3-dehydroquinate|g__Blautia.Ruminococcus_obeum	1	1	1	1	1
PWY-6163: chorismate biosynthesis from 3-dehydroquinate|g__Blautia.Ruminococcus_gnavus	1	1	1	1	1
PWY-6163: chorismate biosynthesis from 3-dehydroquinate|g__Bilophila.Bilophila_wadsworthia	1	1	1	1	1
PWY-6163: chorismate biosynthesis from 3-dehydroquinate|g__Bacteroides.Bacteroides_fragilis	1	1	1	1	1
PWY-6163: chorismate biosynthesis from 3-dehydroquinate|g__Anaerostipes.Anaerostipes_hadrus	1	1	1	1	1
PWY-6163: chorismate biosynthesis from 3-dehydroquinate|g__Alistipes.Alistipes_shahii	1	1	1	1	1
PWY-6163: chorismate biosynthesis from 3-dehydroquinate|g__Alistipes.Alistipes_finegoldii	1	1	1	1	1
PWY-6163: chorismate biosynthesis from 3-dehydroquinate|g__Akkermansia.Akkermansia_muciniphila	1	1	1	1	1
PWY-6151: S-adenosyl-L-methionine cycle I|g__Turicibacter.Turicibacter_sanguinis	1	1	1	1	1
PWY-6151: S-adenosyl-L-methionine cycle I|g__Streptococcus.Streptococcus_vestibularis	1	1	1	1	1
PWY-6151: S-adenosyl-L-methionine cycle I|g__Streptococcus.Streptococcus_thermophilus	1	1	1	1	1
PWY-6151: S-adenosyl-L-methionine cycle I|g__Streptococcus.Streptococcus_salivarius	1	1	1	1	1
PWY-6151: S-adenosyl-L-methionine cycle I|g__Streptococcus.Streptococcus_parasanguinis	1	1	1	1	1
PWY-6151: S-adenosyl-L-methionine cycle I|g__Streptococcus.Streptococcus_australis	1	1	1	1	1
PWY-6151: S-adenosyl-L-methionine cycle I|g__Slackia.Slackia_piriformis	1	1	1	1	1
PWY-6151: S-adenosyl-L-methionine cycle I|g__Ruminococcus.Ruminococcus_sp_5_1_39BFAA	1	1	1	1	1
PWY-6151: S-adenosyl-L-methionine cycle I|g__Ruminococcus.Ruminococcus_lactaris	1	1	1	1	1
PWY-6151: S-adenosyl-L-methionine cycle I|g__Ruminococcus.Ruminococcus_callidus	1	1	1	1	1
PWY-6151: S-adenosyl-L-methionine cycle I|g__Ruminococcus.Ruminococcus_bromii	1	1	1	1	1
PWY-6151: S-adenosyl-L-methionine cycle I|g__Roseburia.Roseburia_inulinivorans	1	1	1	1	1
PWY-6151: S-adenosyl-L-methionine cycle I|g__Roseburia.Roseburia_intestinalis	1	1	1	1	1
PWY-6151: S-adenosyl-L-methionine cycle I|g__Prevotella.Prevotella_stercorea	1	1	1	1	1
PWY-6151: S-adenosyl-L-methionine cycle I|g__Prevotella.Prevotella_copri	1	1	1	1	1
PWY-6151: S-adenosyl-L-methionine cycle I|g__Peptostreptococcaceae_noname.Clostridium_bartlettii	1	1	1	1	1
PWY-6151: S-adenosyl-L-methionine cycle I|g__Paraprevotella.Paraprevotella_clara	1	1	1	1	1
PWY-6151: S-adenosyl-L-methionine cycle I|g__Odoribacter.Odoribacter_splanchnicus	1	1	1	1	1
PWY-6151: S-adenosyl-L-methionine cycle I|g__Lactococcus.Lactococcus_lactis	1	1	1	1	1
PWY-6151: S-adenosyl-L-methionine cycle I|g__Lactobacillus.Lactobacillus_ruminis	1	1	1	1	1
PWY-6151: S-adenosyl-L-methionine cycle I|g__Lachnospiraceae_noname.Lachnospiraceae_bacterium_5_1_63FAA	1	1	1	1	1
PWY-6151: S-adenosyl-L-methionine cycle I|g__Lachnospiraceae_noname.Lachnospiraceae_bacterium_5_1_57FAA	1	1	1	1	1
PWY-6151: S-adenosyl-L-methionine cycle I|g__Lachnospiraceae_noname.Lachnospiraceae_bacterium_2_1_58FAA	1	1	1	1	1
PWY-6151: S-adenosyl-L-methionine cycle I|g__Haemophilus.Haemophilus_parainfluenzae	1	1	1	1	1
PWY-6151: S-adenosyl-L-methionine cycle I|g__Faecalibacterium.Faecalibacterium_prausnitzii	1	1	1	1	1
PWY-6151: S-adenosyl-L-methionine cycle I|g__Eubacterium.Eubacterium_ventriosum	1	1	1	1	1
PWY-6151: S-adenosyl-L-methionine cycle I|g__Eubacterium.Eubacterium_rectale	1	1	1	1	1
PWY-6151: S-adenosyl-L-methionine cycle I|g__Eubacterium.Eubacterium_hallii	1	1	1	1	1
PWY-6151: S-adenosyl-L-methionine cycle I|g__Eubacterium.Eubacterium_eligens	1	1	1	1	1
PWY-6151: S-adenosyl-L-methionine cycle I|g__Escherichia.Escherichia_coli	1	1	1	1	1
PWY-6151: S-adenosyl-L-methionine cycle I|g__Erysipelotrichaceae_noname.Eubacterium_cylindroides	1	1	1	1	1
PWY-6151: S-adenosyl-L-methionine cycle I|g__Erysipelotrichaceae_noname.Eubacterium_biforme	1	1	1	1	1
PWY-6151: S-adenosyl-L-methionine cycle I|g__Erysipelotrichaceae_noname.Clostridium_ramosum	1	1	1	1	1
PWY-6151: S-adenosyl-L-methionine cycle I|g__Dorea.Dorea_longicatena	1	1	1	1	1
PWY-6151: S-adenosyl-L-methionine cycle I|g__Dorea.Dorea_formicigenerans	1	1	1	1	1
PWY-6151: S-adenosyl-L-methionine cycle I|g__Coprococcus.Coprococcus_sp_ART55_1	1	1	1	1	1
PWY-6151: S-adenosyl-L-methionine cycle I|g__Coprococcus.Coprococcus_eutactus	1	1	1	1	1
PWY-6151: S-adenosyl-L-methionine cycle I|g__Coprococcus.Coprococcus_comes	1	1	1	1	1
PWY-6151: S-adenosyl-L-methionine cycle I|g__Coprococcus.Coprococcus_catus	1	1	1	1	1
PWY-6151: S-adenosyl-L-methionine cycle I|g__Coprobacter.Coprobacter_fastidiosus	1	1	1	1	1
PWY-6151: S-adenosyl-L-methionine cycle I|g__Collinsella.Collinsella_aerofaciens	1	1	1	1	1
PWY-6151: S-adenosyl-L-methionine cycle I|g__Clostridium.Clostridium_sp_L2_50	1	1	1	1	1
PWY-6151: S-adenosyl-L-methionine cycle I|g__Clostridium.Clostridium_nexile	1	1	1	1	1
PWY-6151: S-adenosyl-L-methionine cycle I|g__Clostridium.Clostridium_leptum	1	1	1	1	1
PWY-6151: S-adenosyl-L-methionine cycle I|g__Catenibacterium.Catenibacterium_mitsuokai	1	1	1	1	1
PWY-6151: S-adenosyl-L-methionine cycle I|g__Butyrivibrio.Butyrivibrio_crossotus	1	1	1	1	1
PWY-6151: S-adenosyl-L-methionine cycle I|g__Blautia.Ruminococcus_torques	1	1	1	1	1
PWY-6151: S-adenosyl-L-methionine cycle I|g__Blautia.Ruminococcus_obeum	1	1	1	1	1
PWY-6151: S-adenosyl-L-methionine cycle I|g__Blautia.Ruminococcus_gnavus	1	1	1	1	1
PWY-6151: S-adenosyl-L-methionine cycle I|g__Bifidobacterium.Bifidobacterium_longum	1	1	1	1	1
PWY-6151: S-adenosyl-L-methionine cycle I|g__Bifidobacterium.Bifidobacterium_animalis	1	1	1	1	1
PWY-6151: S-adenosyl-L-methionine cycle I|g__Bifidobacterium.Bifidobacterium_angulatum	1	1	1	1	1
PWY-6151: S-adenosyl-L-methionine cycle I|g__Bifidobacterium.Bifidobacterium_adolescentis	1	1	1	1	1
PWY-6151: S-adenosyl-L-methionine cycle I|g__Barnesiella.Barnesiella_intestinihominis	1	1	1	1	1
PWY-6151: S-adenosyl-L-methionine cycle I|g__Bacteroides.Bacteroides_vulgatus	1	1	1	1	1
PWY-6151: S-adenosyl-L-methionine cycle I|g__Bacteroides.Bacteroides_uniformis	1	1	1	1	1
PWY-6151: S-adenosyl-L-methionine cycle I|g__Bacteroides.Bacteroides_stercoris	1	1	1	1	1
PWY-6151: S-adenosyl-L-methionine cycle I|g__Bacteroides.Bacteroides_massiliensis	1	1	1	1	1
PWY-6151: S-adenosyl-L-methionine cycle I|g__Bacteroides.Bacteroides_eggerthii	1	1	1	1	1
PWY-6151: S-adenosyl-L-methionine cycle I|g__Bacteroides.Bacteroides_dorei	1	1	1	1	1
PWY-6151: S-adenosyl-L-methionine cycle I|g__Bacteroides.Bacteroides_clarus	1	1	1	1	1
PWY-6151: S-adenosyl-L-methionine cycle I|g__Anaerostipes.Anaerostipes_hadrus	1	1	1	1	1
PWY-6147: 6-hydroxymethyl-dihydropterin diphosphate biosynthesis I|g__Turicibacter.Turicibacter_sanguinis	1	1	1	1	1
PWY-6147: 6-hydroxymethyl-dihydropterin diphosphate biosynthesis I|g__Lactococcus.Lactococcus_lactis	1	1	1	1	1
PWY-6147: 6-hydroxymethyl-dihydropterin diphosphate biosynthesis I|g__Escherichia.Escherichia_coli	1	1	1	1	1
PWY-6147: 6-hydroxymethyl-dihydropterin diphosphate biosynthesis I|g__Collinsella.Collinsella_aerofaciens	1	1	1	1	1
PWY-6147: 6-hydroxymethyl-dihydropterin diphosphate biosynthesis I|g__Bacteroides.Bacteroides_xylanisolvens	1	1	1	1	1
PWY-6147: 6-hydroxymethyl-dihydropterin diphosphate biosynthesis I|g__Bacteroides.Bacteroides_ovatus	1	1	1	1	1
PWY-6126: superpathway of adenosine nucleotides de novo biosynthesis II|g__Veillonella.Veillonella_parvula	1	1	1	1	1
PWY-6126: superpathway of adenosine nucleotides de novo biosynthesis II|g__Veillonella.Veillonella_dispar	1	1	1	1	1
PWY-6126: superpathway of adenosine nucleotides de novo biosynthesis II|g__Sutterella.Sutterella_wadsworthensis	1	1	1	1	1
PWY-6126: superpathway of adenosine nucleotides de novo biosynthesis II|g__Streptococcus.Streptococcus_thermophilus	1	1	1	1	1
PWY-6126: superpathway of adenosine nucleotides de novo biosynthesis II|g__Mitsuokella.Mitsuokella_multacida	1	1	1	1	1
PWY-6126: superpathway of adenosine nucleotides de novo biosynthesis II|g__Haemophilus.Haemophilus_parainfluenzae	1	1	1	1	1
PWY-6126: superpathway of adenosine nucleotides de novo biosynthesis II|g__Faecalibacterium.Faecalibacterium_prausnitzii	1	1	1	1	1
PWY-6126: superpathway of adenosine nucleotides de novo biosynthesis II|g__Escherichia.Escherichia_coli	1	1	1	1	1
PWY-6126: superpathway of adenosine nucleotides de novo biosynthesis II|g__Eggerthella.Eggerthella_lenta	1	1	1	1	1
PWY-6126: superpathway of adenosine nucleotides de novo biosynthesis II|g__Bacteroides.Bacteroides_vulgatus	1	1	1	1	1
PWY-6126: superpathway of adenosine nucleotides de novo biosynthesis II|g__Bacteroides.Bacteroides_dorei	1	1	1	1	1
PWY-6126: superpathway of adenosine nucleotides de novo biosynthesis II|g__Bacteroides.Bacteroides_cellulosilyticus	1	1	1	1	1
PWY-6125: superpathway of guanosine nucleotides de novo biosynthesis II|g__Veillonella.Veillonella_parvula	1	1	1	1	1
PWY-6125: superpathway of guanosine nucleotides de novo biosynthesis II|g__Veillonella.Veillonella_dispar	1	1	1	1	1
PWY-6125: superpathway of guanosine nucleotides de novo biosynthesis II|g__Sutterella.Sutterella_wadsworthensis	1	1	1	1	1
PWY-6125: superpathway of guanosine nucleotides de novo biosynthesis II|g__Streptococcus.Streptococcus_thermophilus	1	1	1	1	1
PWY-6125: superpathway of guanosine nucleotides de novo biosynthesis II|g__Parasutterella.Parasutterella_excrementihominis	1	1	1	1	1
PWY-6125: superpathway of guanosine nucleotides de novo biosynthesis II|g__Haemophilus.Haemophilus_parainfluenzae	1	1	1	1	1
PWY-6125: superpathway of guanosine nucleotides de novo biosynthesis II|g__Escherichia.Escherichia_coli	1	1	1	1	1
PWY-6125: superpathway of guanosine nucleotides de novo biosynthesis II|g__Eggerthella.Eggerthella_lenta	1	1	1	1	1
PWY-6125: superpathway of guanosine nucleotides de novo biosynthesis II|g__Burkholderiales_noname.Burkholderiales_bacterium_1_1_47	1	1	1	1	1
PWY-6125: superpathway of guanosine nucleotides de novo biosynthesis II|g__Bacteroides.Bacteroides_vulgatus	1	1	1	1	1
PWY-6125: superpathway of guanosine nucleotides de novo biosynthesis II|g__Bacteroides.Bacteroides_dorei	1	1	1	1	1
PWY-6125: superpathway of guanosine nucleotides de novo biosynthesis II|g__Actinomyces.Actinomyces_odontolyticus	1	1	1	1	1
PWY-6124: inosine-5'-phosphate biosynthesis II|g__Streptococcus.Streptococcus_vestibularis	1	1	1	1	1
PWY-6124: inosine-5'-phosphate biosynthesis II|g__Streptococcus.Streptococcus_thermophilus	1	1	1	1	1
PWY-6124: inosine-5'-phosphate biosynthesis II|g__Streptococcus.Streptococcus_salivarius	1	1	1	1	1
PWY-6124: inosine-5'-phosphate biosynthesis II|g__Streptococcus.Streptococcus_parasanguinis	1	1	1	1	1
PWY-6124: inosine-5'-phosphate biosynthesis II|g__Methanobrevibacter.Methanobrevibacter_smithii	1	1	1	1	1
PWY-6124: inosine-5'-phosphate biosynthesis II|g__Lactococcus.Lactococcus_lactis	1	1	1	1	1
PWY-6124: inosine-5'-phosphate biosynthesis II|g__Lactobacillus.Lactobacillus_delbrueckii	1	1	1	1	1
PWY-6124: inosine-5'-phosphate biosynthesis II|g__Lachnospiraceae_noname.Lachnospiraceae_bacterium_5_1_63FAA	1	1	1	1	1
PWY-6124: inosine-5'-phosphate biosynthesis II|g__Haemophilus.Haemophilus_parainfluenzae	1	1	1	1	1
PWY-6124: inosine-5'-phosphate biosynthesis II|g__Faecalibacterium.Faecalibacterium_prausnitzii	1	1	1	1	1
PWY-6124: inosine-5'-phosphate biosynthesis II|g__Eubacterium.Eubacterium_siraeum	1	1	1	1	1
PWY-6124: inosine-5'-phosphate biosynthesis II|g__Escherichia.Escherichia_coli	1	1	1	1	1
PWY-6124: inosine-5'-phosphate biosynthesis II|g__Coprococcus.Coprococcus_sp_ART55_1	1	1	1	1	1
PWY-6124: inosine-5'-phosphate biosynthesis II|g__Coprococcus.Coprococcus_eutactus	1	1	1	1	1
PWY-6124: inosine-5'-phosphate biosynthesis II|g__Coprococcus.Coprococcus_catus	1	1	1	1	1
PWY-6124: inosine-5'-phosphate biosynthesis II|g__Clostridium.Clostridium_sp_L2_50	1	1	1	1	1
PWY-6124: inosine-5'-phosphate biosynthesis II|g__Bacteroides.Bacteroides_xylanisolvens	1	1	1	1	1
PWY-6124: inosine-5'-phosphate biosynthesis II|g__Bacteroides.Bacteroides_thetaiotaomicron	1	1	1	1	1
PWY-6124: inosine-5'-phosphate biosynthesis II|g__Bacteroides.Bacteroides_salyersiae	1	1	1	1	1
PWY-6124: inosine-5'-phosphate biosynthesis II|g__Bacteroides.Bacteroides_ovatus	1	1	1	1	1
PWY-6124: inosine-5'-phosphate biosynthesis II|g__Bacteroides.Bacteroides_nordii	1	1	1	1	1
PWY-6124: inosine-5'-phosphate biosynthesis II|g__Bacteroides.Bacteroides_fragilis	1	1	1	1	1
PWY-6124: inosine-5'-phosphate biosynthesis II|g__Bacteroides.Bacteroides_finegoldii	1	1	1	1	1
PWY-6124: inosine-5'-phosphate biosynthesis II|g__Bacteroides.Bacteroides_faecis	1	1	1	1	1
PWY-6123: inosine-5'-phosphate biosynthesis I|g__Streptococcus.Streptococcus_vestibularis	1	1	1	1	1
PWY-6123: inosine-5'-phosphate biosynthesis I|g__Streptococcus.Streptococcus_thermophilus	1	1	1	1	1
PWY-6123: inosine-5'-phosphate biosynthesis I|g__Streptococcus.Streptococcus_salivarius	1	1	1	1	1
PWY-6123: inosine-5'-phosphate biosynthesis I|g__Streptococcus.Streptococcus_parasanguinis	1	1	1	1	1
PWY-6123: inosine-5'-phosphate biosynthesis I|g__Lactococcus.Lactococcus_lactis	1	1	1	1	1
PWY-6123: inosine-5'-phosphate biosynthesis I|g__Lactobacillus.Lactobacillus_delbrueckii	1	1	1	1	1
PWY-6123: inosine-5'-phosphate biosynthesis I|g__Lachnospiraceae_noname.Lachnospiraceae_bacterium_5_1_63FAA	1	1	1	1	1
PWY-6123: inosine-5'-phosphate biosynthesis I|g__Haemophilus.Haemophilus_parainfluenzae	1	1	1	1	1
PWY-6123: inosine-5'-phosphate biosynthesis I|g__Faecalibacterium.Faecalibacterium_prausnitzii	1	1	1	1	1
PWY-6123: inosine-5'-phosphate biosynthesis I|g__Eubacterium.Eubacterium_siraeum	1	1	1	1	1
PWY-6123: inosine-5'-phosphate biosynthesis I|g__Escherichia.Escherichia_coli	1	1	1	1	1
PWY-6123: inosine-5'-phosphate biosynthesis I|g__Coprococcus.Coprococcus_sp_ART55_1	1	1	1	1	1
PWY-6123: inosine-5'-phosphate biosynthesis I|g__Coprococcus.Coprococcus_eutactus	1	1	1	1	1
PWY-6123: inosine-5'-phosphate biosynthesis I|g__Coprococcus.Coprococcus_catus	1	1	1	1	1
PWY-6123: inosine-5'-phosphate biosynthesis I|g__Bifidobacterium.Bifidobacterium_longum	1	1	1	1	1
PWY-6123: inosine-5'-phosphate biosynthesis I|g__Bacteroides.Bacteroides_xylanisolvens	1	1	1	1	1
PWY-6123: inosine-5'-phosphate biosynthesis I|g__Bacteroides.Bacteroides_thetaiotaomicron	1	1	1	1	1
PWY-6123: inosine-5'-phosphate biosynthesis I|g__Bacteroides.Bacteroides_salyersiae	1	1	1	1	1
PWY-6123: inosine-5'-phosphate biosynthesis I|g__Bacteroides.Bacteroides_ovatus	1	1	1	1	1
PWY-6123: inosine-5'-phosphate biosynthesis I|g__Bacteroides.Bacteroides_fragilis	1	1	1	1	1
PWY-6123: inosine-5'-phosphate biosynthesis I|g__Bacteroides.Bacteroides_finegoldii	1	1	1	1	1
PWY-6123: inosine-5'-phosphate biosynthesis I|g__Bacteroides.Bacteroides_faecis	1	1	1	1	1
PWY-6122: 5-aminoimidazole ribonucleotide biosynthesis II|g__Veillonella.Veillonella_parvula	1	1	1	1	1
PWY-6122: 5-aminoimidazole ribonucleotide biosynthesis II|g__Veillonella.Veillonella_dispar	1	1	1	1	1
PWY-6122: 5-aminoimidazole ribonucleotide biosynthesis II|g__Veillonella.Veillonella_atypica	1	1	1	1	1
PWY-6122: 5-aminoimidazole ribonucleotide biosynthesis II|g__Turicibacter.Turicibacter_sanguinis	1	1	1	1	1
PWY-6122: 5-aminoimidazole ribonucleotide biosynthesis II|g__Sutterella.Sutterella_wadsworthensis	1	1	1	1	1
PWY-6122: 5-aminoimidazole ribonucleotide biosynthesis II|g__Streptococcus.Streptococcus_vestibularis	1	1	1	1	1
PWY-6122: 5-aminoimidazole ribonucleotide biosynthesis II|g__Streptococcus.Streptococcus_thermophilus	1	1	1	1	1
PWY-6122: 5-aminoimidazole ribonucleotide biosynthesis II|g__Streptococcus.Streptococcus_salivarius	1	1	1	1	1
PWY-6122: 5-aminoimidazole ribonucleotide biosynthesis II|g__Streptococcus.Streptococcus_parasanguinis	1	1	1	1	1
PWY-6122: 5-aminoimidazole ribonucleotide biosynthesis II|g__Slackia.Slackia_piriformis	1	1	1	1	1
PWY-6122: 5-aminoimidazole ribonucleotide biosynthesis II|g__Ruminococcus.Ruminococcus_callidus	1	1	1	1	1
PWY-6122: 5-aminoimidazole ribonucleotide biosynthesis II|g__Ruminococcus.Ruminococcus_bromii	1	1	1	1	1
PWY-6122: 5-aminoimidazole ribonucleotide biosynthesis II|g__Ruminococcaceae_noname.Ruminococcaceae_bacterium_D16	1	1	1	1	1
PWY-6122: 5-aminoimidazole ribonucleotide biosynthesis II|g__Roseburia.Roseburia_inulinivorans	1	1	1	1	1
PWY-6122: 5-aminoimidazole ribonucleotide biosynthesis II|g__Roseburia.Roseburia_intestinalis	1	1	1	1	1
PWY-6122: 5-aminoimidazole ribonucleotide biosynthesis II|g__Roseburia.Roseburia_hominis	1	1	1	1	1
PWY-6122: 5-aminoimidazole ribonucleotide biosynthesis II|g__Pseudoflavonifractor.Pseudoflavonifractor_capillosus	1	1	1	1	1
PWY-6122: 5-aminoimidazole ribonucleotide biosynthesis II|g__Phascolarctobacterium.Phascolarctobacterium_succinatutens	1	1	1	1	1
PWY-6122: 5-aminoimidazole ribonucleotide biosynthesis II|g__Peptostreptococcaceae_noname.Clostridium_bartlettii	1	1	1	1	1
PWY-6122: 5-aminoimidazole ribonucleotide biosynthesis II|g__Parasutterella.Parasutterella_excrementihominis	1	1	1	1	1
PWY-6122: 5-aminoimidazole ribonucleotide biosynthesis II|g__Paraprevotella.Paraprevotella_xylaniphila	1	1	1	1	1
PWY-6122: 5-aminoimidazole ribonucleotide biosynthesis II|g__Oxalobacter.Oxalobacter_formigenes	1	1	1	1	1
PWY-6122: 5-aminoimidazole ribonucleotide biosynthesis II|g__Odoribacter.Odoribacter_splanchnicus	1	1	1	1	1
PWY-6122: 5-aminoimidazole ribonucleotide biosynthesis II|g__Mitsuokella.Mitsuokella_multacida	1	1	1	1	1
PWY-6122: 5-aminoimidazole ribonucleotide biosynthesis II|g__Methanosphaera.Methanosphaera_stadtmanae	1	1	1	1	1
PWY-6122: 5-aminoimidazole ribonucleotide biosynthesis II|g__Methanobrevibacter.Methanobrevibacter_smithii	1	1	1	1	1
PWY-6122: 5-aminoimidazole ribonucleotide biosynthesis II|g__Megamonas.Megamonas_rupellensis	1	1	1	1	1
PWY-6122: 5-aminoimidazole ribonucleotide biosynthesis II|g__Megamonas.Megamonas_funiformis	1	1	1	1	1
PWY-6122: 5-aminoimidazole ribonucleotide biosynthesis II|g__Lactococcus.Lactococcus_lactis	1	1	1	1	1
PWY-6122: 5-aminoimidazole ribonucleotide biosynthesis II|g__Lactobacillus.Lactobacillus_ruminis	1	1	1	1	1
PWY-6122: 5-aminoimidazole ribonucleotide biosynthesis II|g__Lactobacillus.Lactobacillus_delbrueckii	1	1	1	1	1
PWY-6122: 5-aminoimidazole ribonucleotide biosynthesis II|g__Lactobacillus.Lactobacillus_acidophilus	1	1	1	1	1
PWY-6122: 5-aminoimidazole ribonucleotide biosynthesis II|g__Lachnospiraceae_noname.Lachnospiraceae_bacterium_5_1_63FAA	1	1	1	1	1
PWY-6122: 5-aminoimidazole ribonucleotide biosynthesis II|g__Lachnospiraceae_noname.Lachnospiraceae_bacterium_5_1_57FAA	1	1	1	1	1
PWY-6122: 5-aminoimidazole ribonucleotide biosynthesis II|g__Lachnospiraceae_noname.Lachnospiraceae_bacterium_3_1_57FAA_CT1	1	1	1	1	1
PWY-6122: 5-aminoimidazole ribonucleotide biosynthesis II|g__Lachnospiraceae_noname.Lachnospiraceae_bacterium_3_1_46FAA	1	1	1	1	1
PWY-6122: 5-aminoimidazole ribonucleotide biosynthesis II|g__Lachnospiraceae_noname.Lachnospiraceae_bacterium_2_1_58FAA	1	1	1	1	1
PWY-6122: 5-aminoimidazole ribonucleotide biosynthesis II|g__Lachnospiraceae_noname.Lachnospiraceae_bacterium_1_4_56FAA	1	1	1	1	1
PWY-6122: 5-aminoimidazole ribonucleotide biosynthesis II|g__Lachnospiraceae_noname.Lachnospiraceae_bacterium_1_1_57FAA	1	1	1	1	1
PWY-6122: 5-aminoimidazole ribonucleotide biosynthesis II|g__Holdemania.Holdemania_filiformis	1	1	1	1	1
PWY-6122: 5-aminoimidazole ribonucleotide biosynthesis II|g__Haemophilus.Haemophilus_parainfluenzae	1	1	1	1	1
PWY-6122: 5-aminoimidazole ribonucleotide biosynthesis II|g__Flavonifractor.Flavonifractor_plautii	1	1	1	1	1
PWY-6122: 5-aminoimidazole ribonucleotide biosynthesis II|g__Faecalibacterium.Faecalibacterium_prausnitzii	1	1	1	1	1
PWY-6122: 5-aminoimidazole ribonucleotide biosynthesis II|g__Eubacterium.Eubacterium_ventriosum	1	1	1	1	1
PWY-6122: 5-aminoimidazole ribonucleotide biosynthesis II|g__Eubacterium.Eubacterium_siraeum	1	1	1	1	1
PWY-6122: 5-aminoimidazole ribonucleotide biosynthesis II|g__Eubacterium.Eubacterium_ramulus	1	1	1	1	1
PWY-6122: 5-aminoimidazole ribonucleotide biosynthesis II|g__Eubacterium.Eubacterium_eligens	1	1	1	1	1
PWY-6122: 5-aminoimidazole ribonucleotide biosynthesis II|g__Escherichia.Escherichia_coli	1	1	1	1	1
PWY-6122: 5-aminoimidazole ribonucleotide biosynthesis II|g__Erysipelotrichaceae_noname.Eubacterium_cylindroides	1	1	1	1	1
PWY-6122: 5-aminoimidazole ribonucleotide biosynthesis II|g__Erysipelotrichaceae_noname.Eubacterium_biforme	1	1	1	1	1
PWY-6122: 5-aminoimidazole ribonucleotide biosynthesis II|g__Erysipelotrichaceae_noname.Erysipelotrichaceae_bacterium_6_1_45	1	1	1	1	1
PWY-6122: 5-aminoimidazole ribonucleotide biosynthesis II|g__Erysipelotrichaceae_noname.Erysipelotrichaceae_bacterium_21_3	1	1	1	1	1
PWY-6122: 5-aminoimidazole ribonucleotide biosynthesis II|g__Erysipelotrichaceae_noname.Erysipelotrichaceae_bacterium_2_2_44A	1	1	1	1	1
PWY-6122: 5-aminoimidazole ribonucleotide biosynthesis II|g__Erysipelotrichaceae_noname.Clostridium_ramosum	1	1	1	1	1
PWY-6122: 5-aminoimidazole ribonucleotide biosynthesis II|g__Eggerthella.Eggerthella_lenta	1	1	1	1	1
PWY-6122: 5-aminoimidazole ribonucleotide biosynthesis II|g__Dorea.Dorea_longicatena	1	1	1	1	1
PWY-6122: 5-aminoimidazole ribonucleotide biosynthesis II|g__Dorea.Dorea_formicigenerans	1	1	1	1	1
PWY-6122: 5-aminoimidazole ribonucleotide biosynthesis II|g__Dialister.Dialister_succinatiphilus	1	1	1	1	1
PWY-6122: 5-aminoimidazole ribonucleotide biosynthesis II|g__Dialister.Dialister_invisus	1	1	1	1	1
PWY-6122: 5-aminoimidazole ribonucleotide biosynthesis II|g__Desulfovibrio.Desulfovibrio_piger	1	1	1	1	1
PWY-6122: 5-aminoimidazole ribonucleotide biosynthesis II|g__Coriobacteriaceae_noname.Coriobacteriaceae_bacterium_phI	1	1	1	1	1
PWY-6122: 5-aminoimidazole ribonucleotide biosynthesis II|g__Coprococcus.Coprococcus_eutactus	1	1	1	1	1
PWY-6122: 5-aminoimidazole ribonucleotide biosynthesis II|g__Coprococcus.Coprococcus_comes	1	1	1	1	1
PWY-6122: 5-aminoimidazole ribonucleotide biosynthesis II|g__Coprococcus.Coprococcus_catus	1	1	1	1	1
PWY-6122: 5-aminoimidazole ribonucleotide biosynthesis II|g__Collinsella.Collinsella_intestinalis	1	1	1	1	1
PWY-6122: 5-aminoimidazole ribonucleotide biosynthesis II|g__Collinsella.Collinsella_aerofaciens	1	1	1	1	1
PWY-6122: 5-aminoimidazole ribonucleotide biosynthesis II|g__Clostridium.Clostridium_sp_L2_50	1	1	1	1	1
PWY-6122: 5-aminoimidazole ribonucleotide biosynthesis II|g__Clostridium.Clostridium_nexile	1	1	1	1	1
PWY-6122: 5-aminoimidazole ribonucleotide biosynthesis II|g__Clostridium.Clostridium_leptum	1	1	1	1	1
PWY-6122: 5-aminoimidazole ribonucleotide biosynthesis II|g__Clostridium.Clostridium_hathewayi	1	1	1	1	1
PWY-6122: 5-aminoimidazole ribonucleotide biosynthesis II|g__Clostridium.Clostridium_bolteae	1	1	1	1	1
PWY-6122: 5-aminoimidazole ribonucleotide biosynthesis II|g__Catenibacterium.Catenibacterium_mitsuokai	1	1	1	1	1
PWY-6122: 5-aminoimidazole ribonucleotide biosynthesis II|g__Butyrivibrio.Butyrivibrio_crossotus	1	1	1	1	1
PWY-6122: 5-aminoimidazole ribonucleotide biosynthesis II|g__Burkholderiales_noname.Burkholderiales_bacterium_1_1_47	1	1	1	1	1
PWY-6122: 5-aminoimidazole ribonucleotide biosynthesis II|g__Blautia.Ruminococcus_torques	1	1	1	1	1
PWY-6122: 5-aminoimidazole ribonucleotide biosynthesis II|g__Blautia.Ruminococcus_obeum	1	1	1	1	1
PWY-6122: 5-aminoimidazole ribonucleotide biosynthesis II|g__Blautia.Ruminococcus_gnavus	1	1	1	1	1
PWY-6122: 5-aminoimidazole ribonucleotide biosynthesis II|g__Bilophila.Bilophila_wadsworthia	1	1	1	1	1
PWY-6122: 5-aminoimidazole ribonucleotide biosynthesis II|g__Bifidobacterium.Bifidobacterium_pseudocatenulatum	1	1	1	1	1
PWY-6122: 5-aminoimidazole ribonucleotide biosynthesis II|g__Bifidobacterium.Bifidobacterium_longum	1	1	1	1	1
PWY-6122: 5-aminoimidazole ribonucleotide biosynthesis II|g__Bifidobacterium.Bifidobacterium_catenulatum	1	1	1	1	1
PWY-6122: 5-aminoimidazole ribonucleotide biosynthesis II|g__Bifidobacterium.Bifidobacterium_animalis	1	1	1	1	1
PWY-6122: 5-aminoimidazole ribonucleotide biosynthesis II|g__Bifidobacterium.Bifidobacterium_angulatum	1	1	1	1	1
PWY-6122: 5-aminoimidazole ribonucleotide biosynthesis II|g__Bifidobacterium.Bifidobacterium_adolescentis	1	1	1	1	1
PWY-6122: 5-aminoimidazole ribonucleotide biosynthesis II|g__Bacteroides.Bacteroides_coprophilus	1	1	1	1	1
PWY-6122: 5-aminoimidazole ribonucleotide biosynthesis II|g__Anaerostipes.Anaerostipes_hadrus	1	1	1	1	1
PWY-6122: 5-aminoimidazole ribonucleotide biosynthesis II|g__Alistipes.Alistipes_putredinis	1	1	1	1	1
PWY-6122: 5-aminoimidazole ribonucleotide biosynthesis II|g__Alistipes.Alistipes_onderdonkii	1	1	1	1	1
PWY-6122: 5-aminoimidazole ribonucleotide biosynthesis II|g__Alistipes.Alistipes_finegoldii	1	1	1	1	1
PWY-6122: 5-aminoimidazole ribonucleotide biosynthesis II|g__Akkermansia.Akkermansia_muciniphila	1	1	1	1	1
PWY-6122: 5-aminoimidazole ribonucleotide biosynthesis II|g__Adlercreutzia.Adlercreutzia_equolifaciens	1	1	1	1	1
PWY-6122: 5-aminoimidazole ribonucleotide biosynthesis II|g__Actinomyces.Actinomyces_odontolyticus	1	1	1	1	1
PWY-6121: 5-aminoimidazole ribonucleotide biosynthesis I|g__Veillonella.Veillonella_parvula	1	1	1	1	1
PWY-6121: 5-aminoimidazole ribonucleotide biosynthesis I|g__Veillonella.Veillonella_dispar	1	1	1	1	1
PWY-6121: 5-aminoimidazole ribonucleotide biosynthesis I|g__Veillonella.Veillonella_atypica	1	1	1	1	1
PWY-6121: 5-aminoimidazole ribonucleotide biosynthesis I|g__Turicibacter.Turicibacter_sanguinis	1	1	1	1	1
PWY-6121: 5-aminoimidazole ribonucleotide biosynthesis I|g__Sutterella.Sutterella_wadsworthensis	1	1	1	1	1
PWY-6121: 5-aminoimidazole ribonucleotide biosynthesis I|g__Streptococcus.Streptococcus_vestibularis	1	1	1	1	1
PWY-6121: 5-aminoimidazole ribonucleotide biosynthesis I|g__Streptococcus.Streptococcus_thermophilus	1	1	1	1	1
PWY-6121: 5-aminoimidazole ribonucleotide biosynthesis I|g__Streptococcus.Streptococcus_salivarius	1	1	1	1	1
PWY-6121: 5-aminoimidazole ribonucleotide biosynthesis I|g__Streptococcus.Streptococcus_parasanguinis	1	1	1	1	1
PWY-6121: 5-aminoimidazole ribonucleotide biosynthesis I|g__Slackia.Slackia_piriformis	1	1	1	1	1
PWY-6121: 5-aminoimidazole ribonucleotide biosynthesis I|g__Ruminococcus.Ruminococcus_callidus	1	1	1	1	1
PWY-6121: 5-aminoimidazole ribonucleotide biosynthesis I|g__Ruminococcus.Ruminococcus_bromii	1	1	1	1	1
PWY-6121: 5-aminoimidazole ribonucleotide biosynthesis I|g__Ruminococcaceae_noname.Ruminococcaceae_bacterium_D16	1	1	1	1	1
PWY-6121: 5-aminoimidazole ribonucleotide biosynthesis I|g__Roseburia.Roseburia_inulinivorans	1	1	1	1	1
PWY-6121: 5-aminoimidazole ribonucleotide biosynthesis I|g__Roseburia.Roseburia_intestinalis	1	1	1	1	1
PWY-6121: 5-aminoimidazole ribonucleotide biosynthesis I|g__Roseburia.Roseburia_hominis	1	1	1	1	1
PWY-6121: 5-aminoimidazole ribonucleotide biosynthesis I|g__Pseudoflavonifractor.Pseudoflavonifractor_capillosus	1	1	1	1	1
PWY-6121: 5-aminoimidazole ribonucleotide biosynthesis I|g__Phascolarctobacterium.Phascolarctobacterium_succinatutens	1	1	1	1	1
PWY-6121: 5-aminoimidazole ribonucleotide biosynthesis I|g__Peptostreptococcaceae_noname.Clostridium_bartlettii	1	1	1	1	1
PWY-6121: 5-aminoimidazole ribonucleotide biosynthesis I|g__Parasutterella.Parasutterella_excrementihominis	1	1	1	1	1
PWY-6121: 5-aminoimidazole ribonucleotide biosynthesis I|g__Odoribacter.Odoribacter_splanchnicus	1	1	1	1	1
PWY-6121: 5-aminoimidazole ribonucleotide biosynthesis I|g__Mitsuokella.Mitsuokella_multacida	1	1	1	1	1
PWY-6121: 5-aminoimidazole ribonucleotide biosynthesis I|g__Methanosphaera.Methanosphaera_stadtmanae	1	1	1	1	1
PWY-6121: 5-aminoimidazole ribonucleotide biosynthesis I|g__Methanobrevibacter.Methanobrevibacter_smithii	1	1	1	1	1
PWY-6121: 5-aminoimidazole ribonucleotide biosynthesis I|g__Megamonas.Megamonas_rupellensis	1	1	1	1	1
PWY-6121: 5-aminoimidazole ribonucleotide biosynthesis I|g__Megamonas.Megamonas_funiformis	1	1	1	1	1
PWY-6121: 5-aminoimidazole ribonucleotide biosynthesis I|g__Lactococcus.Lactococcus_lactis	1	1	1	1	1
PWY-6121: 5-aminoimidazole ribonucleotide biosynthesis I|g__Lactobacillus.Lactobacillus_ruminis	1	1	1	1	1
PWY-6121: 5-aminoimidazole ribonucleotide biosynthesis I|g__Lactobacillus.Lactobacillus_delbrueckii	1	1	1	1	1
PWY-6121: 5-aminoimidazole ribonucleotide biosynthesis I|g__Lachnospiraceae_noname.Lachnospiraceae_bacterium_5_1_63FAA	1	1	1	1	1
PWY-6121: 5-aminoimidazole ribonucleotide biosynthesis I|g__Lachnospiraceae_noname.Lachnospiraceae_bacterium_5_1_57FAA	1	1	1	1	1
PWY-6121: 5-aminoimidazole ribonucleotide biosynthesis I|g__Lachnospiraceae_noname.Lachnospiraceae_bacterium_3_1_57FAA_CT1	1	1	1	1	1
PWY-6121: 5-aminoimidazole ribonucleotide biosynthesis I|g__Lachnospiraceae_noname.Lachnospiraceae_bacterium_3_1_46FAA	1	1	1	1	1
PWY-6121: 5-aminoimidazole ribonucleotide biosynthesis I|g__Lachnospiraceae_noname.Lachnospiraceae_bacterium_2_1_58FAA	1	1	1	1	1
PWY-6121: 5-aminoimidazole ribonucleotide biosynthesis I|g__Lachnospiraceae_noname.Lachnospiraceae_bacterium_1_4_56FAA	1	1	1	1	1
PWY-6121: 5-aminoimidazole ribonucleotide biosynthesis I|g__Lachnospiraceae_noname.Lachnospiraceae_bacterium_1_1_57FAA	1	1	1	1	1
PWY-6121: 5-aminoimidazole ribonucleotide biosynthesis I|g__Holdemania.Holdemania_filiformis	1	1	1	1	1
PWY-6121: 5-aminoimidazole ribonucleotide biosynthesis I|g__Haemophilus.Haemophilus_parainfluenzae	1	1	1	1	1
PWY-6121: 5-aminoimidazole ribonucleotide biosynthesis I|g__Flavonifractor.Flavonifractor_plautii	1	1	1	1	1
PWY-6121: 5-aminoimidazole ribonucleotide biosynthesis I|g__Faecalibacterium.Faecalibacterium_prausnitzii	1	1	1	1	1
PWY-6121: 5-aminoimidazole ribonucleotide biosynthesis I|g__Eubacterium.Eubacterium_ventriosum	1	1	1	1	1
PWY-6121: 5-aminoimidazole ribonucleotide biosynthesis I|g__Eubacterium.Eubacterium_siraeum	1	1	1	1	1
PWY-6121: 5-aminoimidazole ribonucleotide biosynthesis I|g__Eubacterium.Eubacterium_ramulus	1	1	1	1	1
PWY-6121: 5-aminoimidazole ribonucleotide biosynthesis I|g__Eubacterium.Eubacterium_eligens	1	1	1	1	1
PWY-6121: 5-aminoimidazole ribonucleotide biosynthesis I|g__Escherichia.Escherichia_coli	1	1	1	1	1
PWY-6121: 5-aminoimidazole ribonucleotide biosynthesis I|g__Erysipelotrichaceae_noname.Eubacterium_cylindroides	1	1	1	1	1
PWY-6121: 5-aminoimidazole ribonucleotide biosynthesis I|g__Erysipelotrichaceae_noname.Eubacterium_biforme	1	1	1	1	1
PWY-6121: 5-aminoimidazole ribonucleotide biosynthesis I|g__Erysipelotrichaceae_noname.Erysipelotrichaceae_bacterium_21_3	1	1	1	1	1
PWY-6121: 5-aminoimidazole ribonucleotide biosynthesis I|g__Erysipelotrichaceae_noname.Clostridium_ramosum	1	1	1	1	1
PWY-6121: 5-aminoimidazole ribonucleotide biosynthesis I|g__Eggerthella.Eggerthella_lenta	1	1	1	1	1
PWY-6121: 5-aminoimidazole ribonucleotide biosynthesis I|g__Dorea.Dorea_longicatena	1	1	1	1	1
PWY-6121: 5-aminoimidazole ribonucleotide biosynthesis I|g__Dorea.Dorea_formicigenerans	1	1	1	1	1
PWY-6121: 5-aminoimidazole ribonucleotide biosynthesis I|g__Dialister.Dialister_invisus	1	1	1	1	1
PWY-6121: 5-aminoimidazole ribonucleotide biosynthesis I|g__Desulfovibrio.Desulfovibrio_piger	1	1	1	1	1
PWY-6121: 5-aminoimidazole ribonucleotide biosynthesis I|g__Coprococcus.Coprococcus_eutactus	1	1	1	1	1
PWY-6121: 5-aminoimidazole ribonucleotide biosynthesis I|g__Coprococcus.Coprococcus_comes	1	1	1	1	1
PWY-6121: 5-aminoimidazole ribonucleotide biosynthesis I|g__Coprococcus.Coprococcus_catus	1	1	1	1	1
PWY-6121: 5-aminoimidazole ribonucleotide biosynthesis I|g__Collinsella.Collinsella_aerofaciens	1	1	1	1	1
PWY-6121: 5-aminoimidazole ribonucleotide biosynthesis I|g__Clostridium.Clostridium_sp_L2_50	1	1	1	1	1
PWY-6121: 5-aminoimidazole ribonucleotide biosynthesis I|g__Clostridium.Clostridium_nexile	1	1	1	1	1
PWY-6121: 5-aminoimidazole ribonucleotide biosynthesis I|g__Clostridium.Clostridium_leptum	1	1	1	1	1
PWY-6121: 5-aminoimidazole ribonucleotide biosynthesis I|g__Catenibacterium.Catenibacterium_mitsuokai	1	1	1	1	1
PWY-6121: 5-aminoimidazole ribonucleotide biosynthesis I|g__Butyrivibrio.Butyrivibrio_crossotus	1	1	1	1	1
PWY-6121: 5-aminoimidazole ribonucleotide biosynthesis I|g__Burkholderiales_noname.Burkholderiales_bacterium_1_1_47	1	1	1	1	1
PWY-6121: 5-aminoimidazole ribonucleotide biosynthesis I|g__Blautia.Ruminococcus_torques	1	1	1	1	1
PWY-6121: 5-aminoimidazole ribonucleotide biosynthesis I|g__Blautia.Ruminococcus_obeum	1	1	1	1	1
PWY-6121: 5-aminoimidazole ribonucleotide biosynthesis I|g__Blautia.Ruminococcus_gnavus	1	1	1	1	1
PWY-6121: 5-aminoimidazole ribonucleotide biosynthesis I|g__Bilophila.Bilophila_wadsworthia	1	1	1	1	1
PWY-6121: 5-aminoimidazole ribonucleotide biosynthesis I|g__Bifidobacterium.Bifidobacterium_longum	1	1	1	1	1
PWY-6121: 5-aminoimidazole ribonucleotide biosynthesis I|g__Anaerostipes.Anaerostipes_hadrus	1	1	1	1	1
PWY-6121: 5-aminoimidazole ribonucleotide biosynthesis I|g__Alistipes.Alistipes_putredinis	1	1	1	1	1
PWY-6121: 5-aminoimidazole ribonucleotide biosynthesis I|g__Alistipes.Alistipes_onderdonkii	1	1	1	1	1
PWY-6121: 5-aminoimidazole ribonucleotide biosynthesis I|g__Alistipes.Alistipes_finegoldii	1	1	1	1	1
PWY-6121: 5-aminoimidazole ribonucleotide biosynthesis I|g__Akkermansia.Akkermansia_muciniphila	1	1	1	1	1
PWY-6121: 5-aminoimidazole ribonucleotide biosynthesis I|g__Adlercreutzia.Adlercreutzia_equolifaciens	1	1	1	1	1
PWY-6121: 5-aminoimidazole ribonucleotide biosynthesis I|g__Actinomyces.Actinomyces_odontolyticus	1	1	1	1	1
PWY-5989: stearate biosynthesis II (bacteria and plants)|g__Escherichia.Escherichia_coli	1	1	1	1	1
PWY-5989: stearate biosynthesis II (bacteria and plants)|g__Bacteroides.Bacteroides_xylanisolvens	1	1	1	1	1
PWY-5973: cis-vaccenate biosynthesis|g__Lactococcus.Lactococcus_lactis	1	1	1	1	1
PWY-5973: cis-vaccenate biosynthesis|g__Lactobacillus.Lactobacillus_delbrueckii	1	1	1	1	1
PWY-5973: cis-vaccenate biosynthesis|g__Eubacterium.Eubacterium_rectale	1	1	1	1	1
PWY-5973: cis-vaccenate biosynthesis|g__Desulfovibrio.Desulfovibrio_piger	1	1	1	1	1
PWY-5973: cis-vaccenate biosynthesis|g__Blautia.Ruminococcus_torques	1	1	1	1	1
PWY-5913: TCA cycle VI (obligate autotrophs)|g__Escherichia.Escherichia_coli	1	1	1	1	1
PWY-5899: superpathway of menaquinol-13 biosynthesis|g__Escherichia.Escherichia_coli	1	1	1	1	1
PWY-5898: superpathway of menaquinol-12 biosynthesis|g__Escherichia.Escherichia_coli	1	1	1	1	1
PWY-5897: superpathway of menaquinol-11 biosynthesis|g__Escherichia.Escherichia_coli	1	1	1	1	1
PWY-5896: superpathway of menaquinol-10 biosynthesis|g__Escherichia.Escherichia_coli	1	1	1	1	1
PWY-5863: superpathway of phylloquinol biosynthesis|g__Escherichia.Escherichia_coli	1	1	1	1	1
PWY-5862: superpathway of demethylmenaquinol-9 biosynthesis|g__Escherichia.Escherichia_coli	1	1	1	1	1
PWY-5861: superpathway of demethylmenaquinol-8 biosynthesis|g__Escherichia.Escherichia_coli	1	1	1	1	1
PWY-5860: superpathway of demethylmenaquinol-6 biosynthesis I|g__Escherichia.Escherichia_coli	1	1	1	1	1
PWY-5857: ubiquinol-10 biosynthesis (prokaryotic)|g__Escherichia.Escherichia_coli	1	1	1	1	1
PWY-5856: ubiquinol-9 biosynthesis (prokaryotic)|g__Escherichia.Escherichia_coli	1	1	1	1	1
PWY-5855: ubiquinol-7 biosynthesis (prokaryotic)|g__Escherichia.Escherichia_coli	1	1	1	1	1
PWY-5850: superpathway of menaquinol-6 biosynthesis I|g__Escherichia.Escherichia_coli	1	1	1	1	1
PWY-5845: superpathway of menaquinol-9 biosynthesis|g__Escherichia.Escherichia_coli	1	1	1	1	1
PWY-5840: superpathway of menaquinol-7 biosynthesis|g__Escherichia.Escherichia_coli	1	1	1	1	1
PWY-5838: superpathway of menaquinol-8 biosynthesis I|g__Escherichia.Escherichia_coli	1	1	1	1	1
PWY-5837: 1,4-dihydroxy-2-naphthoate biosynthesis I|g__Lactococcus.Lactococcus_lactis	1	1	1	1	1
PWY-5837: 1,4-dihydroxy-2-naphthoate biosynthesis I|g__Escherichia.Escherichia_coli	1	1	1	1	1
PWY-5791: 1,4-dihydroxy-2-naphthoate biosynthesis II (plants)|g__Lactococcus.Lactococcus_lactis	1	1	1	1	1
PWY-5791: 1,4-dihydroxy-2-naphthoate biosynthesis II (plants)|g__Escherichia.Escherichia_coli	1	1	1	1	1
PWY-5723: Rubisco shunt|g__Escherichia.Escherichia_coli	1	1	1	1	1
PWY-5705: allantoin degradation to glyoxylate III|g__Escherichia.Escherichia_coli	1	1	1	1	1
PWY-5695: urate biosynthesis/inosine 5'-phosphate degradation|g__Turicibacter.Turicibacter_sanguinis	1	1	1	1	1
PWY-5695: urate biosynthesis/inosine 5'-phosphate degradation|g__Streptococcus.Streptococcus_vestibularis	1	1	1	1	1
PWY-5695: urate biosynthesis/inosine 5'-phosphate degradation|g__Roseburia.Roseburia_inulinivorans	1	1	1	1	1
PWY-5695: urate biosynthesis/inosine 5'-phosphate degradation|g__Roseburia.Roseburia_intestinalis	1	1	1	1	1
PWY-5695: urate biosynthesis/inosine 5'-phosphate degradation|g__Peptostreptococcaceae_noname.Clostridium_bartlettii	1	1	1	1	1
PWY-5695: urate biosynthesis/inosine 5'-phosphate degradation|g__Parabacteroides.Parabacteroides_johnsonii	1	1	1	1	1
PWY-5695: urate biosynthesis/inosine 5'-phosphate degradation|g__Parabacteroides.Parabacteroides_goldsteinii	1	1	1	1	1
PWY-5695: urate biosynthesis/inosine 5'-phosphate degradation|g__Parabacteroides.Parabacteroides_distasonis	1	1	1	1	1
PWY-5695: urate biosynthesis/inosine 5'-phosphate degradation|g__Odoribacter.Odoribacter_splanchnicus	1	1	1	1	1
PWY-5695: urate biosynthesis/inosine 5'-phosphate degradation|g__Lactococcus.Lactococcus_lactis	1	1	1	1	1
PWY-5695: urate biosynthesis/inosine 5'-phosphate degradation|g__Lachnospiraceae_noname.Lachnospiraceae_bacterium_3_1_57FAA_CT1	1	1	1	1	1
PWY-5695: urate biosynthesis/inosine 5'-phosphate degradation|g__Haemophilus.Haemophilus_parainfluenzae	1	1	1	1	1
PWY-5695: urate biosynthesis/inosine 5'-phosphate degradation|g__Faecalibacterium.Faecalibacterium_prausnitzii	1	1	1	1	1
PWY-5695: urate biosynthesis/inosine 5'-phosphate degradation|g__Eubacterium.Eubacterium_ventriosum	1	1	1	1	1
PWY-5695: urate biosynthesis/inosine 5'-phosphate degradation|g__Escherichia.Escherichia_coli	1	1	1	1	1
PWY-5695: urate biosynthesis/inosine 5'-phosphate degradation|g__Desulfovibrio.Desulfovibrio_piger	1	1	1	1	1
PWY-5695: urate biosynthesis/inosine 5'-phosphate degradation|g__Coprococcus.Coprococcus_catus	1	1	1	1	1
PWY-5695: urate biosynthesis/inosine 5'-phosphate degradation|g__Coprobacter.Coprobacter_fastidiosus	1	1	1	1	1
PWY-5695: urate biosynthesis/inosine 5'-phosphate degradation|g__Blautia.Ruminococcus_torques	1	1	1	1	1
PWY-5695: urate biosynthesis/inosine 5'-phosphate degradation|g__Blautia.Ruminococcus_obeum	1	1	1	1	1
PWY-5695: urate biosynthesis/inosine 5'-phosphate degradation|g__Barnesiella.Barnesiella_intestinihominis	1	1	1	1	1
PWY-5695: urate biosynthesis/inosine 5'-phosphate degradation|g__Bacteroides.Bacteroides_xylanisolvens	1	1	1	1	1
PWY-5695: urate biosynthesis/inosine 5'-phosphate degradation|g__Bacteroides.Bacteroides_vulgatus	1	1	1	1	1
PWY-5695: urate biosynthesis/inosine 5'-phosphate degradation|g__Bacteroides.Bacteroides_thetaiotaomicron	1	1	1	1	1
PWY-5695: urate biosynthesis/inosine 5'-phosphate degradation|g__Bacteroides.Bacteroides_stercoris	1	1	1	1	1
PWY-5695: urate biosynthesis/inosine 5'-phosphate degradation|g__Bacteroides.Bacteroides_salyersiae	1	1	1	1	1
PWY-5695: urate biosynthesis/inosine 5'-phosphate degradation|g__Bacteroides.Bacteroides_plebeius	1	1	1	1	1
PWY-5695: urate biosynthesis/inosine 5'-phosphate degradation|g__Bacteroides.Bacteroides_ovatus	1	1	1	1	1
PWY-5695: urate biosynthesis/inosine 5'-phosphate degradation|g__Bacteroides.Bacteroides_massiliensis	1	1	1	1	1
PWY-5695: urate biosynthesis/inosine 5'-phosphate degradation|g__Bacteroides.Bacteroides_intestinalis	1	1	1	1	1
PWY-5695: urate biosynthesis/inosine 5'-phosphate degradation|g__Bacteroides.Bacteroides_fragilis	1	1	1	1	1
PWY-5695: urate biosynthesis/inosine 5'-phosphate degradation|g__Bacteroides.Bacteroides_finegoldii	1	1	1	1	1
PWY-5695: urate biosynthesis/inosine 5'-phosphate degradation|g__Bacteroides.Bacteroides_faecis	1	1	1	1	1
PWY-5695: urate biosynthesis/inosine 5'-phosphate degradation|g__Bacteroides.Bacteroides_eggerthii	1	1	1	1	1
PWY-5695: urate biosynthesis/inosine 5'-phosphate degradation|g__Bacteroides.Bacteroides_dorei	1	1	1	1	1
PWY-5695: urate biosynthesis/inosine 5'-phosphate degradation|g__Bacteroides.Bacteroides_coprophilus	1	1	1	1	1
PWY-5695: urate biosynthesis/inosine 5'-phosphate degradation|g__Bacteroides.Bacteroides_coprocola	1	1	1	1	1
PWY-5695: urate biosynthesis/inosine 5'-phosphate degradation|g__Bacteroides.Bacteroides_clarus	1	1	1	1	1
PWY-5695: urate biosynthesis/inosine 5'-phosphate degradation|g__Bacteroides.Bacteroides_caccae	1	1	1	1	1
PWY-5695: urate biosynthesis/inosine 5'-phosphate degradation|g__Alistipes.Alistipes_shahii	1	1	1	1	1
PWY-5695: urate biosynthesis/inosine 5'-phosphate degradation|g__Alistipes.Alistipes_indistinctus	1	1	1	1	1
PWY-5690: TCA cycle II (plants and fungi)|g__Megamonas.Megamonas_rupellensis	1	1	1	1	1
PWY-5690: TCA cycle II (plants and fungi)|g__Megamonas.Megamonas_funiformis	1	1	1	1	1
PWY-5690: TCA cycle II (plants and fungi)|g__Escherichia.Escherichia_coli	1	1	1	1	1
PWY-5686: UMP biosynthesis|g__Veillonella.Veillonella_parvula	1	1	1	1	1
PWY-5686: UMP biosynthesis|g__Veillonella.Veillonella_dispar	1	1	1	1	1
PWY-5686: UMP biosynthesis|g__Turicibacter.Turicibacter_sanguinis	1	1	1	1	1
PWY-5686: UMP biosynthesis|g__Streptococcus.Streptococcus_parasanguinis	1	1	1	1	1
PWY-5686: UMP biosynthesis|g__Ruminococcus.Ruminococcus_sp_5_1_39BFAA	1	1	1	1	1
PWY-5686: UMP biosynthesis|g__Ruminococcus.Ruminococcus_bromii	1	1	1	1	1
PWY-5686: UMP biosynthesis|g__Ruminococcaceae_noname.Ruminococcaceae_bacterium_D16	1	1	1	1	1
PWY-5686: UMP biosynthesis|g__Roseburia.Roseburia_hominis	1	1	1	1	1
PWY-5686: UMP biosynthesis|g__Prevotella.Prevotella_stercorea	1	1	1	1	1
PWY-5686: UMP biosynthesis|g__Prevotella.Prevotella_copri	1	1	1	1	1
PWY-5686: UMP biosynthesis|g__Phascolarctobacterium.Phascolarctobacterium_succinatutens	1	1	1	1	1
PWY-5686: UMP biosynthesis|g__Peptostreptococcaceae_noname.Clostridium_bartlettii	1	1	1	1	1
PWY-5686: UMP biosynthesis|g__Parabacteroides.Parabacteroides_merdae	1	1	1	1	1
PWY-5686: UMP biosynthesis|g__Parabacteroides.Parabacteroides_johnsonii	1	1	1	1	1
PWY-5686: UMP biosynthesis|g__Parabacteroides.Parabacteroides_distasonis	1	1	1	1	1
PWY-5686: UMP biosynthesis|g__Odoribacter.Odoribacter_splanchnicus	1	1	1	1	1
PWY-5686: UMP biosynthesis|g__Mitsuokella.Mitsuokella_multacida	1	1	1	1	1
PWY-5686: UMP biosynthesis|g__Methanosphaera.Methanosphaera_stadtmanae	1	1	1	1	1
PWY-5686: UMP biosynthesis|g__Methanobrevibacter.Methanobrevibacter_smithii	1	1	1	1	1
PWY-5686: UMP biosynthesis|g__Megamonas.Megamonas_rupellensis	1	1	1	1	1
PWY-5686: UMP biosynthesis|g__Megamonas.Megamonas_funiformis	1	1	1	1	1
PWY-5686: UMP biosynthesis|g__Lactococcus.Lactococcus_lactis	1	1	1	1	1
PWY-5686: UMP biosynthesis|g__Lactobacillus.Lactobacillus_ruminis	1	1	1	1	1
PWY-5686: UMP biosynthesis|g__Lachnospiraceae_noname.Lachnospiraceae_bacterium_7_1_58FAA	1	1	1	1	1
PWY-5686: UMP biosynthesis|g__Lachnospiraceae_noname.Lachnospiraceae_bacterium_5_1_63FAA	1	1	1	1	1
PWY-5686: UMP biosynthesis|g__Lachnospiraceae_noname.Lachnospiraceae_bacterium_5_1_57FAA	1	1	1	1	1
PWY-5686: UMP biosynthesis|g__Lachnospiraceae_noname.Lachnospiraceae_bacterium_2_1_58FAA	1	1	1	1	1
PWY-5686: UMP biosynthesis|g__Lachnospiraceae_noname.Lachnospiraceae_bacterium_1_4_56FAA	1	1	1	1	1
PWY-5686: UMP biosynthesis|g__Flavonifractor.Flavonifractor_plautii	1	1	1	1	1
PWY-5686: UMP biosynthesis|g__Faecalibacterium.Faecalibacterium_prausnitzii	1	1	1	1	1
PWY-5686: UMP biosynthesis|g__Eubacterium.Eubacterium_ventriosum	1	1	1	1	1
PWY-5686: UMP biosynthesis|g__Eubacterium.Eubacterium_siraeum	1	1	1	1	1
PWY-5686: UMP biosynthesis|g__Eubacterium.Eubacterium_rectale	1	1	1	1	1
PWY-5686: UMP biosynthesis|g__Eubacterium.Eubacterium_ramulus	1	1	1	1	1
PWY-5686: UMP biosynthesis|g__Escherichia.Escherichia_coli	1	1	1	1	1
PWY-5686: UMP biosynthesis|g__Erysipelotrichaceae_noname.Eubacterium_cylindroides	1	1	1	1	1
PWY-5686: UMP biosynthesis|g__Erysipelotrichaceae_noname.Eubacterium_biforme	1	1	1	1	1
PWY-5686: UMP biosynthesis|g__Eggerthella.Eggerthella_lenta	1	1	1	1	1
PWY-5686: UMP biosynthesis|g__Dorea.Dorea_longicatena	1	1	1	1	1
PWY-5686: UMP biosynthesis|g__Dialister.Dialister_succinatiphilus	1	1	1	1	1
PWY-5686: UMP biosynthesis|g__Dialister.Dialister_invisus	1	1	1	1	1
PWY-5686: UMP biosynthesis|g__Desulfovibrio.Desulfovibrio_piger	1	1	1	1	1
PWY-5686: UMP biosynthesis|g__Coprococcus.Coprococcus_eutactus	1	1	1	1	1
PWY-5686: UMP biosynthesis|g__Coprococcus.Coprococcus_comes	1	1	1	1	1
PWY-5686: UMP biosynthesis|g__Coprococcus.Coprococcus_catus	1	1	1	1	1
PWY-5686: UMP biosynthesis|g__Collinsella.Collinsella_aerofaciens	1	1	1	1	1
PWY-5686: UMP biosynthesis|g__Clostridium.Clostridium_nexile	1	1	1	1	1
PWY-5686: UMP biosynthesis|g__Clostridium.Clostridium_leptum	1	1	1	1	1
PWY-5686: UMP biosynthesis|g__Catenibacterium.Catenibacterium_mitsuokai	1	1	1	1	1
PWY-5686: UMP biosynthesis|g__Butyrivibrio.Butyrivibrio_crossotus	1	1	1	1	1
PWY-5686: UMP biosynthesis|g__Blautia.Ruminococcus_torques	1	1	1	1	1
PWY-5686: UMP biosynthesis|g__Blautia.Ruminococcus_obeum	1	1	1	1	1
PWY-5686: UMP biosynthesis|g__Blautia.Ruminococcus_gnavus	1	1	1	1	1
PWY-5686: UMP biosynthesis|g__Bilophila.Bilophila_wadsworthia	1	1	1	1	1
PWY-5686: UMP biosynthesis|g__Bifidobacterium.Bifidobacterium_pseudocatenulatum	1	1	1	1	1
PWY-5686: UMP biosynthesis|g__Bifidobacterium.Bifidobacterium_longum	1	1	1	1	1
PWY-5686: UMP biosynthesis|g__Bifidobacterium.Bifidobacterium_catenulatum	1	1	1	1	1
PWY-5686: UMP biosynthesis|g__Bifidobacterium.Bifidobacterium_animalis	1	1	1	1	1
PWY-5686: UMP biosynthesis|g__Barnesiella.Barnesiella_intestinihominis	1	1	1	1	1
PWY-5686: UMP biosynthesis|g__Bacteroides.Bacteroides_uniformis	1	1	1	1	1
PWY-5686: UMP biosynthesis|g__Bacteroides.Bacteroides_thetaiotaomicron	1	1	1	1	1
PWY-5686: UMP biosynthesis|g__Bacteroides.Bacteroides_stercoris	1	1	1	1	1
PWY-5686: UMP biosynthesis|g__Bacteroides.Bacteroides_plebeius	1	1	1	1	1
PWY-5686: UMP biosynthesis|g__Bacteroides.Bacteroides_ovatus	1	1	1	1	1
PWY-5686: UMP biosynthesis|g__Bacteroides.Bacteroides_massiliensis	1	1	1	1	1
PWY-5686: UMP biosynthesis|g__Bacteroides.Bacteroides_intestinalis	1	1	1	1	1
PWY-5686: UMP biosynthesis|g__Bacteroides.Bacteroides_fragilis	1	1	1	1	1
PWY-5686: UMP biosynthesis|g__Bacteroides.Bacteroides_finegoldii	1	1	1	1	1
PWY-5686: UMP biosynthesis|g__Bacteroides.Bacteroides_faecis	1	1	1	1	1
PWY-5686: UMP biosynthesis|g__Bacteroides.Bacteroides_eggerthii	1	1	1	1	1
PWY-5686: UMP biosynthesis|g__Bacteroides.Bacteroides_coprophilus	1	1	1	1	1
PWY-5686: UMP biosynthesis|g__Bacteroides.Bacteroides_coprocola	1	1	1	1	1
PWY-5686: UMP biosynthesis|g__Bacteroides.Bacteroides_clarus	1	1	1	1	1
PWY-5686: UMP biosynthesis|g__Bacteroides.Bacteroides_cellulosilyticus	1	1	1	1	1
PWY-5686: UMP biosynthesis|g__Bacteroides.Bacteroides_caccae	1	1	1	1	1
PWY-5686: UMP biosynthesis|g__Anaerostipes.Anaerostipes_hadrus	1	1	1	1	1
PWY-5686: UMP biosynthesis|g__Alistipes.Alistipes_putredinis	1	1	1	1	1
PWY-5686: UMP biosynthesis|g__Alistipes.Alistipes_onderdonkii	1	1	1	1	1
PWY-5686: UMP biosynthesis|g__Alistipes.Alistipes_indistinctus	1	1	1	1	1
PWY-5686: UMP biosynthesis|g__Alistipes.Alistipes_finegoldii	1	1	1	1	1
PWY-5686: UMP biosynthesis|g__Akkermansia.Akkermansia_muciniphila	1	1	1	1	1
PWY-5686: UMP biosynthesis|g__Adlercreutzia.Adlercreutzia_equolifaciens	1	1	1	1	1
PWY-5686: UMP biosynthesis|g__Actinomyces.Actinomyces_odontolyticus	1	1	1	1	1
PWY-5667: CDP-diacylglycerol biosynthesis I|g__Veillonella.Veillonella_parvula	1	1	1	1	1
PWY-5667: CDP-diacylglycerol biosynthesis I|g__Turicibacter.Turicibacter_sanguinis	1	1	1	1	1
PWY-5667: CDP-diacylglycerol biosynthesis I|g__Ruminococcus.Ruminococcus_sp_5_1_39BFAA	1	1	1	1	1
PWY-5667: CDP-diacylglycerol biosynthesis I|g__Ruminococcus.Ruminococcus_lactaris	1	1	1	1	1
PWY-5667: CDP-diacylglycerol biosynthesis I|g__Ruminococcus.Ruminococcus_bromii	1	1	1	1	1
PWY-5667: CDP-diacylglycerol biosynthesis I|g__Roseburia.Roseburia_inulinivorans	1	1	1	1	1
PWY-5667: CDP-diacylglycerol biosynthesis I|g__Roseburia.Roseburia_intestinalis	1	1	1	1	1
PWY-5667: CDP-diacylglycerol biosynthesis I|g__Roseburia.Roseburia_hominis	1	1	1	1	1
PWY-5667: CDP-diacylglycerol biosynthesis I|g__Prevotella.Prevotella_stercorea	1	1	1	1	1
PWY-5667: CDP-diacylglycerol biosynthesis I|g__Peptostreptococcaceae_noname.Clostridium_bartlettii	1	1	1	1	1
PWY-5667: CDP-diacylglycerol biosynthesis I|g__Paraprevotella.Paraprevotella_clara	1	1	1	1	1
PWY-5667: CDP-diacylglycerol biosynthesis I|g__Parabacteroides.Parabacteroides_merdae	1	1	1	1	1
PWY-5667: CDP-diacylglycerol biosynthesis I|g__Parabacteroides.Parabacteroides_johnsonii	1	1	1	1	1
PWY-5667: CDP-diacylglycerol biosynthesis I|g__Parabacteroides.Parabacteroides_distasonis	1	1	1	1	1
PWY-5667: CDP-diacylglycerol biosynthesis I|g__Mitsuokella.Mitsuokella_multacida	1	1	1	1	1
PWY-5667: CDP-diacylglycerol biosynthesis I|g__Megamonas.Megamonas_rupellensis	1	1	1	1	1
PWY-5667: CDP-diacylglycerol biosynthesis I|g__Megamonas.Megamonas_hypermegale	1	1	1	1	1
PWY-5667: CDP-diacylglycerol biosynthesis I|g__Megamonas.Megamonas_funiformis	1	1	1	1	1
PWY-5667: CDP-diacylglycerol biosynthesis I|g__Lachnospiraceae_noname.Lachnospiraceae_bacterium_7_1_58FAA	1	1	1	1	1
PWY-5667: CDP-diacylglycerol biosynthesis I|g__Lachnospiraceae_noname.Lachnospiraceae_bacterium_5_1_63FAA	1	1	1	1	1
PWY-5667: CDP-diacylglycerol biosynthesis I|g__Lachnospiraceae_noname.Lachnospiraceae_bacterium_5_1_57FAA	1	1	1	1	1
PWY-5667: CDP-diacylglycerol biosynthesis I|g__Lachnospiraceae_noname.Lachnospiraceae_bacterium_3_1_57FAA_CT1	1	1	1	1	1
PWY-5667: CDP-diacylglycerol biosynthesis I|g__Lachnospiraceae_noname.Lachnospiraceae_bacterium_3_1_46FAA	1	1	1	1	1
PWY-5667: CDP-diacylglycerol biosynthesis I|g__Lachnospiraceae_noname.Lachnospiraceae_bacterium_2_1_58FAA	1	1	1	1	1
PWY-5667: CDP-diacylglycerol biosynthesis I|g__Lachnospiraceae_noname.Lachnospiraceae_bacterium_1_4_56FAA	1	1	1	1	1
PWY-5667: CDP-diacylglycerol biosynthesis I|g__Lachnospiraceae_noname.Lachnospiraceae_bacterium_1_1_57FAA	1	1	1	1	1
PWY-5667: CDP-diacylglycerol biosynthesis I|g__Haemophilus.Haemophilus_parainfluenzae	1	1	1	1	1
PWY-5667: CDP-diacylglycerol biosynthesis I|g__Gordonibacter.Gordonibacter_pamelaeae	1	1	1	1	1
PWY-5667: CDP-diacylglycerol biosynthesis I|g__Flavonifractor.Flavonifractor_plautii	1	1	1	1	1
PWY-5667: CDP-diacylglycerol biosynthesis I|g__Faecalibacterium.Faecalibacterium_prausnitzii	1	1	1	1	1
PWY-5667: CDP-diacylglycerol biosynthesis I|g__Eubacterium.Eubacterium_ventriosum	1	1	1	1	1
PWY-5667: CDP-diacylglycerol biosynthesis I|g__Eubacterium.Eubacterium_siraeum	1	1	1	1	1
PWY-5667: CDP-diacylglycerol biosynthesis I|g__Eubacterium.Eubacterium_rectale	1	1	1	1	1
PWY-5667: CDP-diacylglycerol biosynthesis I|g__Eubacterium.Eubacterium_ramulus	1	1	1	1	1
PWY-5667: CDP-diacylglycerol biosynthesis I|g__Eubacterium.Eubacterium_hallii	1	1	1	1	1
PWY-5667: CDP-diacylglycerol biosynthesis I|g__Eubacterium.Eubacterium_eligens	1	1	1	1	1
PWY-5667: CDP-diacylglycerol biosynthesis I|g__Escherichia.Escherichia_coli	1	1	1	1	1
PWY-5667: CDP-diacylglycerol biosynthesis I|g__Erysipelotrichaceae_noname.Clostridium_ramosum	1	1	1	1	1
PWY-5667: CDP-diacylglycerol biosynthesis I|g__Dorea.Dorea_longicatena	1	1	1	1	1
PWY-5667: CDP-diacylglycerol biosynthesis I|g__Dorea.Dorea_formicigenerans	1	1	1	1	1
PWY-5667: CDP-diacylglycerol biosynthesis I|g__Dialister.Dialister_invisus	1	1	1	1	1
PWY-5667: CDP-diacylglycerol biosynthesis I|g__Coprococcus.Coprococcus_eutactus	1	1	1	1	1
PWY-5667: CDP-diacylglycerol biosynthesis I|g__Coprococcus.Coprococcus_comes	1	1	1	1	1
PWY-5667: CDP-diacylglycerol biosynthesis I|g__Coprobacter.Coprobacter_fastidiosus	1	1	1	1	1
PWY-5667: CDP-diacylglycerol biosynthesis I|g__Clostridium.Clostridium_sp_L2_50	1	1	1	1	1
PWY-5667: CDP-diacylglycerol biosynthesis I|g__Clostridium.Clostridium_nexile	1	1	1	1	1
PWY-5667: CDP-diacylglycerol biosynthesis I|g__Clostridium.Clostridium_leptum	1	1	1	1	1
PWY-5667: CDP-diacylglycerol biosynthesis I|g__Butyrivibrio.Butyrivibrio_crossotus	1	1	1	1	1
PWY-5667: CDP-diacylglycerol biosynthesis I|g__Blautia.Ruminococcus_torques	1	1	1	1	1
PWY-5667: CDP-diacylglycerol biosynthesis I|g__Blautia.Ruminococcus_obeum	1	1	1	1	1
PWY-5667: CDP-diacylglycerol biosynthesis I|g__Blautia.Ruminococcus_gnavus	1	1	1	1	1
[truncated: 1,353 more rows]
